# Supplementary material for: Shelter dog behavior after adoption: Using the C-BARQ to track dog behavior changes through the first six months after adoption
Source: PLoS One. 2023 Aug 16;18(8):e0289356. doi: 10.1371/journal.pone.0289356 (PMC10431636; doi:10.1371/journal.pone.0289356)
Supplement: S3 File — (XLSX) [file pone.0289356.s003.xlsx]

## Sheet: C-BARQ Main file 03-17-22 - Tab
breedid	N	Train	StrDirAgg	OwnDirAgg	DogDirAgg	FamDogAgg	DogDirFear	StrDirFear	NonSocFear	TouchSen	SepRelProb	Excite	AtcAtnSeek	Chasing	Energy
Australian Shepherd (Toy)	30	2.71733	0.652333	0.149333	0.982143	0.612857	1.26414	1.036	0.889655	0.882069	1.15241	2.24483	2.58	1.61207	2.26667
Wirehaired Pointing Griffon	30	2.793	0.406667	0.09	0.597333	0.303571	0.525862	0.508333	0.333448	0.625	0.415517	2.00667	2.156	2.44467	2.6
Carolina Dog	31	2.72065	0.685667	0.0812903	0.911	0.363214	0.424667	0.758333	0.680357	0.82	0.497742	2.1069	1.88839	2.278	1.96774
Chinese Crested	31	2.66067	0.62931	0.167	1.01269	0.941667	1.14	1.636	1.14033	1.00833	0.666333	1.951	2.15633	1.63889	1.77419
Bloodhound	32	2.03313	0.430323	0.518125	0.645185	0.758333	0.491667	0.703125	0.886875	0.794375	0.580625	1.70437	1.56469	1.8125	1.70312
German Wirehaired Pointer	32	2.75312	0.486875	0.112812	0.648438	0.358333	0.617188	0.516129	0.504667	0.491935	0.696562	2.35516	2.14129	2.73862	2.56897
Irish Wolfhound	32	2.56875	0.380625	0.031875	0.565862	0.4525	0.3125	0.726562	0.676774	0.497419	0.560937	1.73656	1.65355	1.93	1.5
Pekingese	33	1.86515	0.957419	0.526875	1.77062	1.24	0.966667	0.651515	0.582812	1.05613	0.81697	2.23364	2.04219	1.55964	1.15152
Keeshond	34	2.60324	0.303824	0.0426471	0.497647	0.212963	0.810909	0.522059	0.892059	0.816176	0.560588	2.07545	2.18939	1.28303	1.84848
Plott	34	2.36059	0.414848	0.173636	0.842	0.49	0.706667	0.727273	1.04344	0.868485	0.804412	2.12471	1.83697	2.46344	2.14706
Scottish Terrier	34	2.30061	0.644687	0.144706	1.17687	0.653846	0.654118	0.700882	0.903333	0.916471	0.522059	1.94529	1.575	2.72059	1.72059
Native American Indian Dog	35	2.258	0.252	0.0908571	0.281765	0.338485	0.512353	1.13086	0.930588	0.706857	1.17571	1.96412	2.16686	2.39235	2.15714
American Foxhound	36	1.82083	0.603429	0.432286	0.806129	0.898148	0.688065	0.463235	0.980286	1.00781	0.817778	2.04343	1.69722	2.05229	2.11111
Australian Kelpie	36	2.88222	0.46	0.101111	0.726562	0.537241	0.802286	0.583333	0.77	1.26941	0.604857	2.20833	2.14833	2.24286	2.5
Redbone Coonhound	36	2.16	0.532222	0.386667	0.808824	0.809032	0.615556	0.814286	1.17611	1.06943	0.741667	2.20057	1.90914	2.38571	2.11111
Pointer	37	2.60595	0.614286	0.182857	0.583333	0.55	1.04656	0.902973	0.817778	0.930278	0.648	2.10944	1.95583	2.34694	2.28378
Schnauzer (Giant)	37	2.75432	0.827222	0.0980556	0.485294	0.327586	0.29303	0.430556	0.56	0.455833	0.505429	2.00944	2.24229	2.18353	2.63889
Black and Tan Coonhound	38	2.2827	0.554474	0.161081	0.916471	0.75	0.971429	0.666667	0.951081	0.941818	0.727838	2.14684	1.89342	2.34459	1.71053
Borador (Labrador x Border Collie cross)	38	2.83947	0.710556	0.0889474	0.919167	0.518519	0.810811	0.694444	1.01889	1.27	0.740526	2.21579	2.30447	2.16189	2.57895
Goldador Retriever (Lab x Golden Retriever cro	38	2.76316	0.293947	0.103158	0.472973	0.136364	0.594474	0.206053	0.522368	0.536216	0.482368	1.80026	1.98184	1.55405	1.93421
Puggle (Pug x Beagle cross)	38	2.27632	0.529459	0.23	0.900811	0.530857	1.03694	0.708421	1.00135	1	1.15474	2.47053	2.45184	1.62143	1.98684
Schnauzer (Standard)	38	2.58053	0.82	0.0559459	1.05147	0.513548	0.777879	0.702703	0.746944	0.678333	0.530526	2.06474	1.96162	2.64833	2.25
Aussie Doodle	39	2.85487	0.581053	0.202821	0.673158	0.272727	0.932703	0.788462	0.722368	0.611842	0.772821	2.09816	2.08054	1.86486	2.24359
Old English Sheepdog	40	2.5065	0.428684	0.2065	0.771429	0.252424	0.716216	0.346154	0.770541	0.400278	0.63275	2.05725	2.2165	1.63973	2.3125
Border Terrier	43	2.56744	0.485349	0.147209	1.27632	0.387059	0.914444	0.69186	0.782927	0.855854	0.599524	2.15465	2.12098	2.70927	2.4186
Bulldog	43	2.40976	0.458537	0.150698	1.09676	0.835556	0.871622	0.548372	0.879302	0.662857	0.518837	2.0439	2.17951	1.66424	1.96512
Borzoi	44	2.28114	0.110233	0.0672727	0.377907	0.255952	0.65093	0.414651	0.409318	0.395349	0.216591	1.3507	1.31535	2.84659	1.33721
Basenji	45	2.13744	0.297317	0.272	1.28439	1.07098	0.871707	0.970238	0.833953	0.751905	0.701111	1.83156	2.01111	2.94822	2
Schnoodle (Schnauzer x Poodle)	45	2.57289	0.841556	0.202889	1.14244	0.642857	1.05233	0.676136	1.05568	1.10795	0.882222	2.56978	2.46022	2.23114	2.33333
Samoyed	46	2.44091	0.0888889	0.123478	0.685682	0.407895	0.4525	0.161111	0.679778	0.802609	0.72587	1.80467	1.85739	2.27326	2.17391
Alaskan Husky	47	2.29383	0.531739	0.328085	1.04341	0.614419	0.71907	0.757021	0.845106	1.22778	0.889362	1.90978	1.9537	2.19067	2.23913
Portuguese Water Dog	47	2.93596	0.504565	0.0478723	0.785111	0.186316	0.765	0.561522	0.625227	0.787111	0.572766	1.88213	2.24022	1.82222	2.20213
Irish Setter	48	2.6025	0.324255	0.0875	0.574	0.402439	0.540667	0.295	0.539375	0.818913	0.607234	2.23174	2.26689	2.23766	2.84375
Australian Labradoodle	49	2.96245	0.477347	0.146122	0.534082	0.435714	0.5225	0.362245	0.546939	0.492766	0.755102	1.99061	2.22857	1.90587	2.18367
Blue Heeler	49	2.56653	0.837111	0.189592	1.28049	0.69	0.931087	0.68	0.939545	0.938889	0.784167	2.26818	2.29021	2.38333	2.5102
Bull Terrier	49	2.39125	0.451277	0.162857	0.777872	0.676286	0.647727	0.505208	0.631778	0.629362	0.454286	1.86286	2.0551	2.07447	2.2551
Anatolian Shepherd	50	2.56776	0.616667	0.0720408	0.88186	0.339091	0.553556	0.454082	0.812708	0.572917	0.5644	1.72479	1.73204	1.78061	1.5
Chiweenie (Chihuahua x Dachshund cross)	52	2.15373	1.1806	0.303462	1.50188	0.737561	1.05	1.445	1.27154	1.3584	0.929216	2.43059	2.6068	1.8736	1.83333
Wolf hybrid	52	2.32633	0.281	0.2792	0.9282	0.550417	0.5016	1.10898	1.1018	0.876875	0.880962	1.76354	2.24423	2.37654	2.30769
Chesapeake Bay Retriever	53	2.87962	0.674902	0.181346	1.1766	0.67913	0.583077	0.343137	0.5608	0.611042	0.424151	2.03642	2.01462	2.11898	2.23585
Collie (Smooth)	54	2.85407	0.392692	0.0840741	0.416538	0.26	0.433962	0.371731	0.724528	0.716981	0.523208	1.62704	1.81519	1.49057	1.85185
English Setter	54	2.51	0.332778	0.189245	0.627451	0.437907	0.7818	0.320755	0.674231	0.716981	0.680185	1.87604	1.84167	2.32547	2.0463
Maltipoo	55	2.38709	0.731698	0.229811	1.04725	0.613902	1.08347	0.783019	0.990577	1.00173	0.986154	2.40537	2.37945	1.9151	2.27273
Nova Scotia Duck Tolling Retriever	55	2.92745	0.407593	0.193091	0.661698	0.5516	0.503019	0.52	0.771852	0.821273	0.594182	2.08964	1.84345	2.20685	2.51818
American Boxer	57	2.69	0.733571	0.0438596	1.10648	0.243585	0.861818	0.881579	0.946182	0.602281	0.734035	2.21421	2.30053	2.03782	2.30702
Airedale Terrier	58	2.44362	0.618393	0.20807	1.36621	0.703125	0.830182	0.507321	1.01714	1.00745	0.679825	2.1981	1.74912	2.76879	2.40517
Flat-Coated Retriever	59	2.79271	0.27	0.067069	0.922456	0.466346	0.739825	0.283898	0.584138	0.791607	0.624138	2.30373	2.24448	2.18519	2.58475
Italian Greyhound	59	2.34288	0.325763	0.0522414	0.783684	0.243585	1.07582	1.01136	0.911695	0.93	0.887586	1.88138	2.35881	2.01276	1.84746
Saint Bernard	62	2.36869	0.661864	0.0686667	0.926038	0.264151	0.553103	0.556452	0.678814	0.350169	0.432419	1.82742	1.93344	1.48712	1.5
Bullmastiff	65	2.64015	0.636875	0.0389231	1.16547	0.431228	0.576667	0.410156	0.698413	0.371587	0.402187	1.79219	1.9775	1.75016	1.69531
Lhasa Apso	66	2.19317	0.73871	0.428281	1.1227	0.511111	0.941333	0.72	0.881695	0.857586	0.662969	1.89609	2.18317	1.54377	1.55303
Cardigan Welsh Corgi	67	2.62848	0.516462	0.192154	0.937213	0.659107	0.966094	0.56619	0.774219	0.944063	0.535758	2.08343	2.20091	2.02651	2
Chow Chow	67	2.14985	0.70629	0.227273	1.03783	0.772979	0.529661	1.02597	0.780156	0.985484	0.47597	1.83719	1.62531	2.68381	1.3209
Cocker Spaniel (English)	67	2.84284	0.495909	0.121364	0.723906	0.605283	0.748769	0.666667	0.764769	0.723077	0.699848	2.13234	2.15909	2.35541	2.1791
American Eskimo Dog	68	2.48364	1.23371	0.302206	1.41525	0.566296	1.09891	1.06716	1.07476	1.19406	0.760882	2.43788	2.33059	2.19922	2.19118
Treeing Walker Coonhound	69	1.9171	0.517463	0.240435	0.723065	0.698413	0.796515	0.769559	1.17716	0.979265	0.778406	1.88657	1.72464	2.27074	1.68116
English Bulldog	70	2.20391	0.373971	0.235571	1.01662	0.710351	0.620159	0.208286	0.849286	0.572239	0.567714	2.0703	2.20457	1.42317	1.70714
American Bully	73	2.55875	0.483286	0.0711111	1.013	0.424603	0.667826	0.361111	0.775417	0.741594	0.588767	2.09153	2.20712	2.18609	2.17808
Cairn Terrier	74	2.36806	0.62493	0.295	1.22672	0.581897	0.732537	0.713425	0.961594	1.00486	0.484384	1.92392	1.79932	2.55529	1.84247
Beauceron	75	3.06827	0.385405	0.0312	0.454571	0.349265	0.264595	0.348933	0.341216	0.417703	0.397867	1.77194	2.37301	1.64	2.96667
Staffordshire Bull Terrier	75	2.69213	0.418267	0.0642667	0.95375	0.438462	0.677183	0.384054	0.637333	0.675467	0.620933	2.11787	2.10667	2.19479	2.27027
Alaskan Malamute	77	2.43779	0.204595	0.245455	1.21625	0.679841	0.450417	0.295467	0.662368	0.6468	0.729221	1.82987	1.81208	2.22743	2.06494
Dalmatian	80	2.64861	0.559114	0.130875	1.025	0.537671	0.862895	0.684375	0.609737	0.749114	0.60557	1.99481	2.12613	2.26975	2.3038
Miniature American Shepherd	81	2.98123	0.535584	0.069625	0.6012	0.380435	0.911184	0.997821	0.768354	0.604744	0.687	1.97833	2.37337	1.85948	2.5
Weimaraner	81	2.635	0.595395	0.177531	0.838684	0.570694	0.907013	0.53481	0.776125	0.869241	0.971605	2.29532	2.25113	2.37545	2.25926
Soft Coated Wheaten Terrier	84	2.38494	0.634578	0.257927	0.859753	0.786885	0.923827	0.620253	0.968395	0.766625	0.608554	2.23235	1.88625	2.22299	2.14458
West Highland White Terrier	85	2.35353	0.686627	0.274524	1.04312	0.732537	0.8288	0.526145	0.910494	1.02949	0.712941	2.28951	2.10325	2.57735	2.03571
Whippet	85	2.56476	0.290238	0.0941667	0.832222	0.387403	0.901538	0.5625	0.77506	0.993012	0.759529	1.93429	2.04325	2.69181	1.82353
Mastiff (English)	87	2.60837	0.709759	0.138941	0.809867	0.425072	0.697733	0.752048	0.825714	0.569753	0.597674	1.88193	2.32453	1.58537	1.45402
Belgian Tervuren	89	3.21124	0.466023	0.108876	0.789157	0.506173	0.436867	0.446629	0.579205	0.447955	0.274382	1.9436	2.09011	1.71368	2.46629
Brittany	89	2.5536	0.400682	0.0830682	0.83631	0.366203	0.921628	0.486067	0.567647	0.697241	0.689438	2.29409	1.95818	2.67908	2.49438
Akita	91	2.38352	0.791839	0.162667	1.67616	0.658906	0.454706	0.721591	0.789444	0.838778	0.618333	1.94761	1.82888	2.50384	1.5989
Cockapoo	92	2.54789	0.681978	0.303587	1.04318	0.573182	1.08616	0.71978	0.914505	0.993371	0.846264	2.2675	2.36772	2.25483	1.95109
English Shepherd	96	3.01274	0.762903	0.09625	1.24345	0.49378	0.72382	0.706489	0.707419	0.6775	0.454896	1.8712	2.11323	2.22787	1.84211
Vizsla	98	2.81082	0.452391	0.12102	0.666703	0.48	0.596923	0.451354	0.659789	0.723958	0.507143	2.16074	2.4132	2.23495	2.59694
Basset Hound	99	1.74636	0.328454	0.37404	0.673763	0.972222	0.753667	0.515306	0.811277	1.02928	0.966429	2.1351	2.04469	1.62629	1.56566
Cane Corso	103	2.70573	0.882157	0.106373	1.05505	0.526882	0.739794	0.679612	0.62703	0.633039	0.696602	1.91881	2.29786	1.83165	2.04854
Collie (Rough)	107	2.84104	0.254857	0.0826168	0.3375	0.301383	0.37	0.349905	0.624904	0.598302	0.374762	1.45295	1.75449	1.29942	1.81308
Dutch Shepherd	107	2.98869	0.873592	0.151887	1.08337	0.539889	0.547308	0.559057	0.492736	0.663398	0.67486	2.26779	2.28906	2.25721	2.84112
Miniature Pinscher	108	2.05944	1.34154	0.337009	1.6525	0.866076	1.01466	1.07657	1.0005	1.18039	0.88219	2.45206	2.39162	2.40118	2.15741
Bichon Frise	110	2.29196	0.600198	0.198762	0.71134	0.367089	0.983878	0.81981	0.8778	1.08648	0.721495	2.18029	2.10889	1.67458	1.52752
Havanese	113	2.58375	0.64787	0.315893	0.931792	0.39122	1.27231	0.910714	0.9625	0.989358	0.815135	2.0333	2.21563	1.68925	2.0531
American Bulldog	114	2.55509	0.722037	0.0839286	1.28621	0.591959	0.758317	0.625	0.92757	0.618649	0.543947	2.23743	2.0825	1.92832	1.90789
Catahoula Leopard Dog	114	2.61982	0.837411	0.110877	1.18387	0.739796	0.669722	0.751518	0.799009	0.801802	0.750965	2.19732	2.11377	2.20495	2.35398
Poodle (Toy)	120	2.48773	0.576991	0.311765	0.731727	0.604651	0.975472	0.813419	0.894727	0.936897	0.921897	2.24132	2.45414	1.44738	2.06667
Rhodesian Ridgeback	122	2.53058	0.474655	0.0664754	0.823333	0.356195	0.658684	0.636083	0.688167	1.00413	0.577787	1.74252	1.9225	2.3178	1.84298
Papillon	125	2.69992	0.524677	0.19152	0.99025	0.611327	1.12891	1.00928	0.756083	1.02264	0.68992	2.1704	2.19984	1.64361	1.928
French Bulldog	128	2.33344	0.368871	0.224094	1.00131	0.96767	0.573689	0.273175	0.558306	0.788968	0.693095	2.04532	2.2631	1.86175	2.10156
Bernese Mountain Dog	131	2.66651	0.403615	0.112231	0.494109	0.183761	0.429435	0.516692	0.571154	0.505354	0.386124	2.17746	2.06679	1.33541	1.84884
Cavalier King Charles Spaniel	131	2.50388	0.349845	0.118462	0.415391	0.360826	0.905397	0.662769	0.637969	0.665312	0.659375	1.99605	2.19302	2.0027	1.70992
Maltese	142	2.29858	0.990216	0.328286	1.23627	0.522321	1.14477	0.889712	0.933431	1.17353	0.979929	2.32511	2.2273	1.57865	2.03169
Rat Terrier	150	2.40453	0.84028	0.226507	1.34438	0.68879	1.15445	1.20572	1.18479	1.29394	0.788367	2.27819	2.13653	2.45799	1.95638
German Shorthaired Pointer	152	2.75364	0.414662	0.0691447	0.66381	0.450956	0.61396	0.427905	0.685374	0.810203	0.662081	2.26128	2.0376	2.55891	2.71053
Cocker Spaniel (American)	155	2.39184	0.720336	0.234013	1.1395	0.635385	1.05126	0.879864	0.944286	0.784789	0.740584	2.10697	2.11868	2.09604	1.64839
Greyhound	158	2.0859	0.114516	0.165513	0.548158	0.511754	0.788591	0.678516	0.993595	0.743893	0.768839	1.7851	1.74145	1.96195	1.11392
Pomeranian	158	2.41426	0.704314	0.297278	0.953867	0.502519	1.01642	0.850516	0.958701	0.948153	0.880382	2.36753	2.31	1.41385	1.92722
Pit Bull	159	2.44734	0.664276	0.139299	1.2841	0.628421	0.87007	0.619865	0.992933	0.892432	0.814359	2.33205	2.25399	2.21034	2.18671
Labradoodle	172	2.74433	0.372395	0.116786	0.423152	0.213008	0.633659	0.406228	0.680843	0.602357	0.531617	2.13988	2.19849	2.03012	2.10819
Australian Shepherd (Miniature)	173	2.87249	0.678246	0.153757	0.929467	0.402517	0.994578	0.782965	0.878902	0.773077	0.751977	2.11491	2.3648	1.79781	2.27168
Boston Terrier	174	2.51374	0.503235	0.106919	1.14836	0.493333	0.828869	0.582339	0.905621	0.818647	0.653235	2.28191	2.06665	1.96482	2.21552
English Springer Spaniel	175	2.78817	0.611377	0.292857	1.1212	0.52869	0.908563	0.625523	0.803533	0.744551	0.624023	2.20983	2.35064	2.09612	2.22571
Poodle (Miniature)	175	2.64918	0.543988	0.197558	0.811576	0.485071	0.796347	0.636095	0.832788	0.799634	0.863103	2.18976	2.28912	2.04358	2.06571
Great Pyrenees	177	2.17603	0.688402	0.1275	0.865031	0.50103	0.573006	0.525322	0.79426	0.80716	0.654091	1.64895	1.75589	1.49624	1.46045
Pug	182	2.30376	0.479375	0.163571	0.691829	0.482722	0.701329	0.385225	0.694318	0.9495	0.736961	2.35456	2.33978	1.44312	1.92033
Dachshund	214	2.17144	1.08019	0.264198	1.43583	0.709341	1.18873	1.07738	0.967951	0.998365	0.921706	2.24738	2.32042	2.25289	1.66901
Schnauzer (Miniature)	218	2.4561	0.900239	0.133226	1.29495	0.530347	0.8933	0.78446	0.949317	0.815189	0.781674	2.35346	2.32101	2.40618	2.04128
Great Dane	242	2.49967	0.612869	0.0746667	0.878705	0.408714	0.596622	0.679325	0.69765	0.763542	0.709417	2.0064	2.16297	1.70274	1.90289
Yorkshire Terrier	242	2.23397	0.78812	0.289544	1.22084	0.738814	1.13621	0.885388	1.0982	1.14132	0.930126	2.37397	2.39983	2.04891	2.01033
Pembroke Welsh Corgi	243	2.5542	0.482636	0.269174	1.19264	0.855684	0.862414	0.359068	0.902815	0.933347	0.576042	2.16646	2.22266	2.09406	2.10288
Dachshund (Miniature)	245	2.19379	0.953445	0.214938	1.21173	0.601633	1.24857	1.15621	0.963836	1.03544	0.876763	2.25942	2.40756	2.14449	1.83402
Shih Tzu	249	2.23481	0.514625	0.294777	0.91036	0.582462	1.0192	0.696612	0.988517	1.01992	0.779262	1.96992	2.03156	1.39704	1.5743
Jack Russell Terrier	251	2.33602	0.801224	0.348755	1.50358	0.964757	0.880087	0.688226	0.946449	0.941301	0.905325	2.46125	2.24146	2.61886	2.30279
Belgian Malinois	276	3.16029	0.713397	0.0982721	0.987416	0.538138	0.554808	0.493494	0.44048	0.566208	0.556073	2.07937	2.26299	2.19369	2.95818
Shiba Inu	282	2.32579	0.458382	0.217393	1.10658	0.703687	0.803233	0.825523	0.970982	1.24189	0.575679	1.71199	1.61446	2.39713	1.91786
Rottweiler	292	2.80058	0.739149	0.219066	0.912015	0.516878	0.473887	0.354079	0.545088	0.584179	0.494844	2.0082	2.15722	1.83234	2.08276
Shetland Sheepdog	298	2.79364	0.474452	0.102365	0.733112	0.387593	0.896341	1.08785	0.996305	0.724533	0.528644	1.90353	1.95673	1.54692	1.87248
Boxer	323	2.56277	0.626392	0.0835443	1.03577	0.359545	0.734079	0.646166	0.804545	0.56356	0.680949	2.30225	2.10135	2.04948	2.33591
Beagle	325	2.03495	0.445394	0.278562	0.87152	0.638193	1.02328	0.684717	1.02006	1.02928	0.989338	2.07867	2.00537	2.08571	1.7608
American Staffordshire Terrier	334	2.60639	0.568758	0.0929305	1.16036	0.565543	0.7605	0.60003	0.883662	0.816902	0.653333	2.12306	2.1529	2.03909	2.09581
Golden doodle	353	2.78473	0.401925	0.143541	0.565412	0.261579	0.727887	0.456052	0.701638	0.576329	0.621114	2.10138	2.16679	1.93609	2.33097
Husky mix	375	2.45206	0.455907	0.203592	0.848408	0.452475	0.755294	0.61653	0.722039	0.952944	0.86027	2.05967	2.07	2.22594	2.29223
Hound mix	383	2.36924	0.674196	0.214723	1.03453	0.529764	0.918548	0.76115	1.05325	1.13003	0.861211	2.19873	2.1121	2.19957	2.13874
Doberman Pinscher	385	2.80065	0.679358	0.0472775	0.957402	0.390372	0.632438	0.550615	0.604721	0.662141	0.668011	1.89479	2.26668	2.08242	2.3151
Newfoundland	385	2.65755	0.285673	0.0632115	0.38385	0.189394	0.368815	0.250211	0.579309	0.379786	0.479084	1.71566	1.84924	1.47142	1.6224
Poodle (Standard)	511	2.89467	0.405169	0.0513529	0.551601	0.269486	0.567082	0.507431	0.554502	0.441064	0.541673	1.79562	2.03632	1.81279	2.14201
Siberian Husky	528	2.35474	0.149618	0.212114	0.649842	0.503057	0.420526	0.400362	0.479942	0.784932	0.679715	1.89092	1.82029	2.40913	2.17048
Chihuahua	532	2.23653	0.995547	0.312156	1.35235	0.871278	1.28302	1.2832	1.03418	1.21742	0.807254	2.09394	2.40025	1.59248	1.70983
Australian Cattle Dog	568	2.88746	0.839458	0.143876	1.23264	0.622622	0.907119	0.839785	0.775657	0.995146	0.593908	2.11844	2.43014	2.24537	2.34683
American Pit Bull Terrier	653	2.57675	0.577962	0.0937926	1.2512	0.580659	0.649497	0.527391	0.771278	0.787556	0.722492	2.26709	2.20418	2.23481	2.2856
Border Collie	925	3.06827	0.569721	0.113667	0.945187	0.548476	0.814529	0.721015	0.855537	0.748402	0.511198	2.01003	2.07265	1.78	2.41874
Australian Shepherd	1028	2.88472	0.71629	0.0979432	0.872063	0.417497	0.715451	0.748175	0.78042	0.696653	0.659194	2.19649	2.39381	1.87536	2.44883
Pit Bull mix	1180	2.50298	0.683136	0.132894	1.22555	0.599824	0.854549	0.732101	0.970214	1.03561	0.796533	2.22677	2.23781	2.16704	2.14643
Golden Retriever	1205	2.86657	0.228063	0.0786949	0.497556	0.252052	0.530714	0.225513	0.666234	0.445124	0.432446	1.86846	2.0435	1.64424	2.06697
Labrador Retriever	1946	2.80608	0.417134	0.0749173	0.620572	0.267835	0.592331	0.397971	0.6173	0.664314	0.511472	2.08068	2.02542	1.69503	2.10945
German Shepherd	1996	2.89887	0.71501	0.0834025	1.14115	0.438058	0.684168	0.569195	0.557061	0.647067	0.649293	2.09381	2.16601	2.13184	2.37845
Mixed Breed/Unknown	10400	2.50616	0.725784	0.153394	1.11108	0.524786	0.908756	0.868116	1.00966	1.0293	0.732826	2.16729	2.12801	2.17282	2.01831
All Breed Means		2.53837	0.573016	0.172026	0.924641	0.530102	0.770488	0.654779	0.801244	0.813182	0.679308	2.07047	2.10875	2.05291	2.07259
