# Supplementary material for: Shelter dog behavior after adoption: Using the C-BARQ to track dog behavior changes through the first six months after adoption
Source: PLoS One. 2023 Aug 16;18(8):e0289356. doi: 10.1371/journal.pone.0289356 (PMC10431636; doi:10.1371/journal.pone.0289356)
Supplement: S4 File — (CSV) [file pone.0289356.s004.csv]

Record ID	Event Name	Repeat Instrument	Repeat Instance	Survey Identifier	Survey Timestamp	Providing consent: By clicking Accept I, [consent_owner_name], provide consent to the following: I am aware that I am being asked to participate in a clinical trial entitled 'Identifying Behavior Changes in Dogs During the Six Months Following Adoption from a Shelter.' I have had the opportunity to ask questions and have had them answered to my satisfaction. I voluntarily agree to participate in …	Date:	Please provide the name of the shelter:	Animal ID: You can find this number in the documents provided by the shelter.	Date of adoption:	Does this participant qualify?	Complete?	Survey Timestamp	Complete?	Questionnaire #1 Gift Card Sent?	Provide Date Sent and Gift Card #:	Questionnaire #1 Comments:	Questionnaire #4 Gift Card Sent?	Provide Date Sent and Gift Card #:	Questionnaire #4 Comments:	Complete?	Survey Timestamp	Date/Time Completed:	Dog shelter name:	Animal ID: You can find this number in the documents provided by the shelter .	Just before being taken for a walk:	Just before being taken on a car trip:	When approached directly by an unfamiliar person while being walked/exercised on a leash:	When toys, bones or other objects are taken away by a household member:	When approached directly by a household member while s/he (the dog) is eating:	When mailmen or other delivery workers approach your home:	When his/her food is taken away by a household member:	When approached directly by an unfamiliar dog while being walked/exercised on a leash:	When strangers walk past your home when your dog is outside or in the yard:	When barked, growled, or lunged at by another (unfamiliar) dog:	When approached while eating by another (familiar) household dog (leave blank if no other dogs):	When approached while playing with/chewing a favorite toy, bone, object, etc., by another (familiar) household dog (leave blank if no other dogs):	When approached directly by an unfamiliar person while away from your home:	In response to sudden or loud noises (e.g. thunder, vacuum cleaner, car backfire, road drills, objects being dropped, etc.):	When an unfamiliar person tries to touch or pet the dog:	In response to strange or unfamiliar objects on or near the sidewalk (e.g. plastic trash bags, leaves, litter, flags flapping, etc.	When approached directly by an unfamiliar dog	When first exposed to unfamiliar situations (e.g. first car trip, first time in elevator, first visit to veterinarian, etc.)	When barked, growled, or lunged at by an unfamiliar dog:	When having nails clipped by a household member:	When groomed or bathed by a household member:	Restlessness/agitation/pacing:	Barking or whining:	Chewing/scratching at doors, floor, windows, curtains, etc:
1	Consent Form				11/23/2020 10:58	Accept	10/17/2020		0	10/6/2020	11	Complete		Unverified							Incomplete
2	Consent Form				10/17/2020 9:21	Accept	10/17/2020		A423992	4/22/2020	178	Complete		Unverified							Incomplete
13	Consent Form				10/19/2020 10:05	Accept	10/19/2020		145222	10/17/2020	2	Complete		Incomplete	Yes	1/7/2021 FRA8-U83XUW-7PA7		Yes	10/28/2021 4XYW-53QKQT-QYAB UU3S-JCST3R-JWA6	Participant was distributed #2 $10 gift cards to = $20	Complete
13	10 days after adoption																					10/27/2020 7:16	10/27/2020 7:10			4 = Extremely excitable	1	2	0 = No aggression	0 = No aggression	0 = No aggression	0 = No aggression	1	1	1			3	2	3	0 = No fear	1	3	1		2	Seldom	Sometimes	Seldom
13	30 days after adoption
13	3 months after adoption
13	6 months after adoption
14	Consent Form				10/19/2020 15:27	Accept	10/19/2020		136712	10/19/2020	0	Complete		Incomplete	Yes	1/7/2021 2ALW-HTUWUD-K9AY		No		Never completed the 6-month questionnaire.	Complete
14	10 days after adoption																					11/2/2020 14:08	11/2/2020 14:00		136712	3	3	0 = No aggression	0 = No aggression	0 = No aggression	0 = No aggression	0 = No aggression	0 = No aggression	0 = No aggression	0 = No aggression			0 = No fear	1	0 = No fear	0 = No fear	0 = No fear	0 = No fear	0 = No fear	0 = No fear	0 = No fear	Never	Never	Never
16	Consent Form				10/22/2020 11:05	Accept	10/22/2020		143159	10/18/2020	4	Complete		Incomplete	Yes	1/7/2021 YTAC-A22H6J-4NAQ		Yes	10/28/2021 RCJC-KV29HW-P3AE UPSM-DQTGHP-2FAW	"Participant was distributed #2 $10 gift cards to = $20 "	Complete
16	10 days after adoption																					10/28/2020 4:10	10/28/2020 4:05			2	2	0 = No aggression	0 = No aggression	0 = No aggression	0 = No aggression	0 = No aggression	0 = No aggression	0 = No aggression	0 = No aggression	0 = No aggression	0 = No aggression	1	1	1	1	1	1	1	0 = No fear	0 = No fear	Never	Seldom	Never
16	6 months after adoption
17	Consent Form				10/25/2020 11:13	Accept	10/25/2020		145171	10/25/2020	0	Complete		Incomplete	Yes	1/7/2021 HYRE-WMDPYK-EFAS		Yes	10/28/2021 3576-T5KESS-6GAZ V482-7QSC58-NWA7	"Participant was distributed #2 $10 gift cards to = $20 "	Complete
17	10 days after adoption																					11/4/2020 5:58	11/4/2020 5:29		145171	1	1	0 = No aggression	0 = No aggression	0 = No aggression	0 = No aggression	0 = No aggression	2		0 = No aggression	0 = No aggression	0 = No aggression	0 = No fear	0 = No fear	0 = No fear	1	0 = No fear	0 = No fear	1		3	Usually	Seldom	Seldom
17	30 days after adoption
17	3 months after adoption
17	6 months after adoption
18	Consent Form				10/27/2020 16:11	Accept	10/27/2020		A440428	10/27/2020	0	Complete		Incomplete							Incomplete
19	Consent Form				10/27/2020 17:45	Accept	10/27/2020		143493	10/26/2020	1	Complete		Incomplete	Yes	1/7/2021 GS7V-AGH2TH-YRAE		Yes	10/28/2021 3EE4-Z9G7YP-YDAG Q8R6-Q2RUTK-ZLAD	"Participant was distributed #2 $10 gift cards to = $20 "	Complete
19	10 days after adoption																					11/5/2020 11:43	11/5/2020 11:25		143493	4 = Extremely excitable	4 = Extremely excitable	2	0 = No aggression	0 = No aggression	0 = No aggression	0 = No aggression	2	0 = No aggression	0 = No aggression			0 = No fear	1	0 = No fear	0 = No fear	1	0 = No fear	1	1	0 = No fear		Never	Never
19	30 days after adoption
19	3 months after adoption
19	6 months after adoption
20	Consent Form				11/4/2020 12:42	Accept	11/4/2020		145551	11/3/2020	1	Complete		Incomplete	Yes	1/7/2021 EPED-E6ADYY-BYA8		No		Never Completed.	Complete
20	10 days after adoption																					11/13/2020 16:43	11/13/2020 16:35		145551	2	0 = Calm	0 = No aggression	0 = No aggression	0 = No aggression	0 = No aggression	0 = No aggression	0 = No aggression	0 = No aggression	0 = No aggression			1	0 = No fear	1	0 = No fear	0 = No fear	2	0 = No fear	1	1	Seldom	Usually	Never
21	Consent Form				11/5/2020 12:50	Accept	11/5/2020		142488	11/5/2020	0	Complete		Incomplete	No		Never completed.	Yes	10/28/2021 S3LC-RGVSFF-TSAV JLVK-GAP8XY-LTAN	"Participant was distributed #2 $10 gift cards to = $20 "	Complete
21	6 months after adoption
22	Consent Form				11/5/2020 19:07	Accept	11/5/2020		A442034	11/5/2020	0	Complete		Incomplete							Incomplete
23	Consent Form				11/8/2020 23:50	Accept	11/8/2020		145292	10/31/2020	8	Complete		Incomplete	Yes	1/7/2021 7BGJ-ZVUY88-MEA8		Yes	11/4/2021 RLYL-5VPYD2-LZA8		Complete
23	10 days after adoption																					11/10/2020 8:49	11/10/2020 8:40		145292	4 = Extremely excitable	3	0 = No aggression	0 = No aggression	0 = No aggression	2	1	1	2	1			0 = No fear	3	0 = No fear	3	3	0 = No fear	3	1	1	Always	Always	Never
23	30 days after adoption
23	3 months after adoption
23	6 months after adoption
25	Consent Form				11/11/2020 12:12	Accept	11/11/2020		145373	10/26/2020	16	Complete		Unverified							Incomplete
26	Consent Form				11/12/2020 11:24	Accept	11/12/2020		134702	11/9/2020	3	Complete		Incomplete	Yes	1/7/2021 W9T2-V7SQW5-ZPAL					Unverified
26	10 days after adoption																					11/21/2020 10:46	11/21/2020 10:38		134702	4 = Extremely excitable	2	2	1	1	2	2		1			0 = No aggression	2	2	2	1		0 = No fear				Seldom	Usually	Seldom
26	30 days after adoption
27	Consent Form				11/12/2020 18:47	Accept	11/12/2020		145879	11/12/2020	0	Complete		Incomplete	Yes	1/7/2021 EFRX-BXNNCW-T2AU		Yes	11/5/2021 PQMN-SCJX8M-QQA6		Complete
27	10 days after adoption																					11/30/2020 8:28	11/30/2020 8:17		145879	3	3	1	0 = No aggression	0 = No aggression	1	0 = No aggression	0 = No aggression	0 = No aggression	1	0 = No aggression	0 = No aggression	1	0 = No fear	0 = No fear	0 = No fear	0 = No fear	0 = No fear	0 = No fear		0 = No fear	Seldom	Seldom	Never
27	6 months after adoption
28	Consent Form				11/15/2020 19:56	Accept	11/15/2020		145271	11/7/2020	8	Complete		Incomplete	Yes	1/7/2021 EG5K-SKSXAL-XRAQ		Yes	11/5/2021 YSJS-5SS7JN-4SA7		Complete
28	10 days after adoption																					11/18/2020 20:13	11/18/2020 20:03		145271	4 = Extremely excitable	2	0 = No aggression	0 = No aggression	0 = No aggression	1	0 = No aggression	0 = No aggression	1	0 = No aggression	0 = No aggression	0 = No aggression	4 = Extreme fear	4 = Extreme fear	4 = Extreme fear	2	1	3	1		1	Usually	Always	Seldom
28	30 days after adoption
28	3 months after adoption
28	6 months after adoption
29	Consent Form				11/16/2020 9:06	Accept	11/16/2020		145480	11/9/2020	7	Complete		Incomplete	Yes	1/7/2021 CLC7-QAKXTD-NDAP		Yes	11/05/2021 QYUK-SBHSB3-N3AW		Complete
29	10 days after adoption																					11/22/2020 21:03	11/22/2020 20:54		145480	1	0 = Calm	0 = No aggression	2	1	0 = No aggression	0 = No aggression	1	0 = No aggression	2			2	1	1	0 = No fear	1	1	2		2	Sometimes	Usually	Usually
29	6 months after adoption
30	Consent Form				11/18/2020 20:16	Accept	11/18/2020		145807	11/16/2020	2	Complete		Incomplete							Incomplete
31	Consent Form				11/23/2020 23:16	Accept	11/23/2020		145994	11/23/2020	0	Complete		Incomplete				Yes	11/05/2021 22G5-2529ZZ-USA3		Unverified
31	10 days after adoption																					[not completed]	12/3/2020 4:07		145994	0 = Calm	0 = Calm	0 = No aggression	0 = No aggression	0 = No aggression	0 = No aggression	0 = No aggression	0 = No aggression	0 = No aggression	0 = No aggression
31	6 months after adoption
32	Consent Form				11/30/2020 20:05	Accept	11/30/2020		145664	11/29/2020	1	Complete		Incomplete	Yes	1/7/2021 ZZA8-LP7YL5-HHAG		Yes	11/5/2021 LBLX-QMN8HY-YTAD		Complete
32	10 days after adoption																					12/9/2020 18:21	12/9/2020 18:13		145664	3	1	0 = No aggression	3	1	2	0 = No aggression	1	2	4 = Serious aggression	4 = Serious aggression	4 = Serious aggression	0 = No fear	3	1	1	0 = No fear	2	4 = Extreme fear	3	3	Seldom	Usually	Never
32	6 months after adoption
33	Consent Form				12/3/2020 17:11	Accept	12/3/2020		145708	11/21/2020	12	Complete		Unverified							Incomplete
34	Consent Form				12/19/2020 15:03	Accept	12/19/2020		146562	12/19/2020	0	Complete		Incomplete	Yes	1/7/2021 P7Q4-4X5CRR-BTAS		Yes	11/05/2021 4WEF-AFYTAA-VCA8		Complete
34	10 days after adoption																					12/29/2020 10:31	12/29/2020 10:23		146562	2	2	1	0 = No aggression	0 = No aggression	1	0 = No aggression	0 = No aggression	0 = No aggression	2	1	1	3	3	4 = Extreme fear	2	4 = Extreme fear	4 = Extreme fear	4 = Extreme fear		4 = Extreme fear	Sometimes	Always	Never
34	30 days after adoption
34	3 months after adoption
34	6 months after adoption
38	Consent Form				12/21/2020 16:40	Accept	12/21/2020		146672	12/19/2020	2	Complete		Incomplete							Incomplete
38	30 days after adoption
41	Consent Form				1/7/2021 15:00	Accept	1/7/2021		199593	1/5/2021	2	Complete		Incomplete	Yes	2/9/2021 CYPU-JLYG9K-L7AW		Yes	10/13/2021 7DGC-AS4UPW-E3AQ XAHF-HEJJ4K-WZA4	These participants were distributed #2 $10 gift cards to = $20	Complete
41	10 days after adoption																					1/15/2021 9:51	1/15/2021 9:44		199593	3	3	2	3	0 = No aggression		0 = No aggression	2	2	2			2	3	2	1	2	3	2	2	2	Always	Always	Always
41	30 days after adoption
41	3 months after adoption
41	6 months after adoption
42	Consent Form				1/8/2021 14:13	Accept	1/8/2021		147023	1/7/2021	1	Complete		Incomplete							Incomplete
42	10 days after adoption																					[not completed]	1/24/2021 6:32		147023	0 = Calm	2
43	Consent Form				1/8/2021 14:29	Accept	1/8/2021		147023	1/7/2021	1	Complete		Incomplete	Yes	2/9/2021 U7JU-SX3R87-8QA9					Unverified
43	10 days after adoption																					1/19/2021 14:34	1/19/2021 13:55		147023	0 = Calm	0 = Calm	0 = No aggression	0 = No aggression	0 = No aggression	0 = No aggression	0 = No aggression	0 = No aggression	0 = No aggression	0 = No aggression			0 = No fear	1	0 = No fear	0 = No fear	0 = No fear	2				Seldom	Sometimes	Never
44	Consent Form				1/9/2021 12:18	Accept	1/9/2021		146890	1/7/2021	2	Complete		Incomplete	Yes	2/9/2021 JK52-XK4B2H-EAAQ		Yes	11/05/2021 F8BT-SKMLMT-Q4A8		Complete
44	10 days after adoption																					1/17/2021 9:41	1/17/2021 9:33		146890	4 = Extremely excitable	4 = Extremely excitable	1	0 = No aggression	0 = No aggression	1	0 = No aggression	0 = No aggression	1	0 = No aggression			0 = No fear	3	0 = No fear	0 = No fear	0 = No fear	2	0 = No fear		1		Never	Never
44	30 days after adoption
44	3 months after adoption
44	6 months after adoption
45	Consent Form				1/9/2021 12:58	Accept	1/9/2021		147134	1/9/2021	0	Complete		Incomplete	Yes	2/9/2021 76AL-E279RR-HGAE		Yes	11/05/2021 TGXX-3KVZ9E-PVAP		Complete
45	10 days after adoption																					1/22/2021 7:21	1/22/2021 7:13		147134	2	1	1	1	0 = No aggression	0 = No aggression	0 = No aggression	1	0 = No aggression	1	0 = No aggression	0 = No aggression	3	2	1	1	1	3	2	2	1	Never	Sometimes	Never
45	6 months after adoption
46	Consent Form				1/9/2021 13:01	Accept	1/9/2021		147134	1/9/2021	0	Complete		Incomplete	Yes	2/9/2021 QCVS-UU9ALL-NGA3		Yes	11/08/2021 GUB5-T65PQ8-2DAW		Complete
46	10 days after adoption																					1/19/2021 7:00	1/19/2021 6:52		147134	4 = Extremely excitable	2	1	1	0 = No aggression	1	0 = No aggression	1	1	1	0 = No aggression	1	2	3	1	1	2	2	2	1	1	Sometimes	Usually	Never
46	30 days after adoption
46	3 months after adoption
46	6 months after adoption
47	Consent Form				1/9/2021 15:17	Accept	1/9/2021		147100	1/9/2021	0	Complete		Incomplete	Yes	2/9/2021 4ALP-ANP6HZ-ZPAH		Yes	11/8/2021 DQM6-NP5MLF-8MAU		Complete
47	10 days after adoption																					1/22/2021 7:06	1/22/2021 6:53		147100	3	3	3	0 = No aggression	0 = No aggression	3	0 = No aggression	3	3	3		0 = No aggression	3	3	3	2	3	3	3		0 = No fear	Never	Seldom	Never
47	30 days after adoption
47	6 months after adoption
48	Consent Form				1/10/2021 12:00	Accept	1/10/2021		147102	1/9/2021	1	Complete		Incomplete	Yes	2/9/2021 DJRH-P7LQ74-MMA8					Unverified
48	10 days after adoption																					1/21/2021 10:46	1/21/2021 10:37		147102	1	1	0 = No aggression	1	1	1	1	0 = No aggression	0 = No aggression	0 = No aggression			0 = No fear	1	0 = No fear	0 = No fear	0 = No fear	0 = No fear	0 = No fear	1	1	Sometimes	Usually	Always
48	30 days after adoption
48	3 months after adoption
49	Consent Form				[not completed]	Accept	1/10/2021					Incomplete		Unverified							Incomplete
57	Consent Form				1/12/2021 9:28	Accept	1/12/2021		147070	1/12/2021	0	Complete		Incomplete	Yes	2/9/2021 NBGL-WQ4CV2-4MAE		Yes	11/8/2021 5G4A-FFSJUY-JKAC		Complete
57	10 days after adoption																					1/22/2021 8:52	1/22/2021 8:45		147070	1	0 = Calm	0 = No aggression	1	1	0 = No aggression	1	1	0 = No aggression	0 = No aggression			0 = No fear	1	0 = No fear	0 = No fear	1	0 = No fear	1		0 = No fear	Seldom	Seldom	Seldom
57	30 days after adoption
57	3 months after adoption
57	6 months after adoption
59	Consent Form				1/12/2021 14:00	Accept	1/12/2021		147135	1/10/2021	2	Complete		Incomplete				Yes	11/8/2021 XCN8-D3DDVE-X3AG		Incomplete
59	30 days after adoption
59	6 months after adoption
60	Consent Form				1/12/2021 21:38	Accept	1/10/2021		147088	1/9/2021	1	Complete		Incomplete	Yes	2/9/2021 VL4N-VF7WMG-SEAU					Unverified
60	10 days after adoption																					1/19/2021 17:38	1/19/2021 17:32		147088	4 = Extremely excitable	3	4 = Serious aggression	2	0 = No aggression	4 = Serious aggression	0 = No aggression	4 = Serious aggression	4 = Serious aggression	4 = Serious aggression	3	3	3	2	2	2	3	2	3	1	0 = No fear	Sometimes	Sometimes	Seldom
60	30 days after adoption
60	3 months after adoption
60	6 months after adoption
61	Consent Form				1/13/2021 6:54	Accept	1/13/2021		147121	1/9/2021	4	Complete		Incomplete	Yes	2/9/2021 YZ43-YL3QR2-VSAK					Unverified
61	10 days after adoption																					1/19/2021 5:23	1/19/2021 5:18		147121	1	3	0 = No aggression	0 = No aggression	2	0 = No aggression	0 = No aggression	1	1	1			3	3	2	1	3	1	1	1	1	Sometimes	Sometimes	Sometimes
62	Consent Form				1/13/2021 17:33	Accept	1/13/2021		147142	1/13/2021	0	Complete		Incomplete	Yes	2/9/2021 3VV3-T4F4Z7-SPA9		Yes	11/8/2021 AG9G-EWUQAE-5PA8		Complete
62	10 days after adoption																					1/24/2021 23:28	1/24/2021 23:12		147142	2	2	2	0 = No aggression	0 = No aggression	1	0 = No aggression	2	1	3	1	0 = No aggression	0 = No fear	0 = No fear	0 = No fear	0 = No fear	0 = No fear	0 = No fear	0 = No fear	0 = No fear	0 = No fear	Usually	Always	Seldom
62	6 months after adoption
63	Consent Form				1/13/2021 19:39	Accept	1/13/2021		146959	1/10/2021	3	Complete		Incomplete							Incomplete
64	Consent Form				[not completed]	Accept	1/15/2021					Incomplete		Unverified							Incomplete
65	Consent Form				1/16/2021 10:31	Accept	1/16/2021		C416620	1/10/2021	6	Complete		Incomplete							Incomplete
66	Consent Form				1/18/2021 11:20	Accept	1/18/2021		146341	1/7/2021	11	Complete		Unverified							Incomplete
67	Consent Form				1/18/2021 15:17	Accept	1/18/2021		146813	1/16/2021	2	Complete		Incomplete							Incomplete
68	Consent Form				1/20/2021 15:03	Accept	1/20/2021		147099	1/9/2021	11	Complete		Unverified							Incomplete
69	Consent Form				1/20/2021 17:58	Accept	1/20/2021		147040	1/10/2021	10	Complete		Incomplete	Yes	2/9/2021 K8LS-E9JUM5-JMAZ		Yes	11/8/2021 AJCK-8EACP9-DLA9		Complete
69	10 days after adoption																					1/22/2021 16:17	1/22/2021 16:11		147040	0 = Calm	4 = Extremely excitable	0 = No aggression	0 = No aggression	0 = No aggression	0 = No aggression	0 = No aggression	0 = No aggression	0 = No aggression	0 = No aggression	0 = No aggression	0 = No aggression	0 = No fear	0 = No fear	0 = No fear	0 = No fear	0 = No fear	3	1	0 = No fear	0 = No fear	Never	Sometimes	Never
69	30 days after adoption
69	3 months after adoption
69	6 months after adoption
70	Consent Form				1/21/2021 17:38	Accept	1/21/2021		147336	1/21/2021	0	Complete		Incomplete	Yes	2/9/2021 XT58-F2PSXB-4BAB		Yes	11/8/2021 QMUH-NGUX3M-EAAR		Complete
70	10 days after adoption																					1/31/2021 11:02	1/31/2021 10:55		147336	2	2	1	0 = No aggression	0 = No aggression	1	0 = No aggression	0 = No aggression	1	0 = No aggression	0 = No aggression	0 = No aggression	1	2	0 = No fear	0 = No fear	1	1	1	1	1	Seldom	Sometimes	Never
70	30 days after adoption
70	3 months after adoption
70	6 months after adoption
71	Consent Form				1/21/2021 20:41	Accept	1/21/2021		146990	1/19/2021	2	Complete		Incomplete	Yes	2/9/2021 JKGL-7JS7TD-KEAW		Yes	11/12/2021 CNBN-GTNUG3-ZKA8		Complete
71	10 days after adoption																					1/29/2021 11:13	1/29/2021 10:59		146990	3	1	0 = No aggression	0 = No aggression	0 = No aggression	0 = No aggression	0 = No aggression	1	1	3				2	0 = No fear	1		0 = No fear	3	0 = No fear	0 = No fear	Usually	Usually	Never
71	30 days after adoption
71	3 months after adoption
71	6 months after adoption
72	Consent Form				1/22/2021 13:35	Accept	1/22/2021		146969	1/10/2021	12	Complete		Unverified							Incomplete
73	Consent Form				1/22/2021 18:26	Accept	1/22/2021		147239	1/16/2021	6	Complete		Incomplete	Yes	2/9/2021 SPA3-ACHGPT-2LA7		Yes	11/12/2021 CDYJ-YLFEAY-ZBA3		Complete
73	10 days after adoption																					1/26/2021 9:33	1/26/2021 9:26		147239	1	0 = Calm	0 = No aggression	0 = No aggression	0 = No aggression		0 = No aggression	2					1	1	0 = No fear	0 = No fear	3	1		0 = No fear		Never	Seldom	Never
73	30 days after adoption
73	3 months after adoption
73	6 months after adoption
74	Consent Form				1/23/2021 11:01	Accept	1/23/2021		147021	1/11/2021	12	Complete		Unverified							Incomplete
75	Consent Form				1/23/2021 17:25	Accept	1/23/2021		147073	1/19/2021	4	Complete		Incomplete	Yes	2/10/2021 VN77-T543XY-4PAG		Yes	11/12/2021 N3CZ-5DL3BM-HSAC		Complete
75	10 days after adoption																					2/1/2021 5:38	2/1/2021 5:29		147073	3	3	0 = No aggression	1	1	0 = No aggression	0 = No aggression	1	0 = No aggression	0 = No aggression	0 = No aggression	1	0 = No fear	3	0 = No fear	1	0 = No fear	2	3	1	1	Sometimes	Usually	Seldom
75	6 months after adoption
76	Consent Form				[not completed]	Accept	1/31/2021					Incomplete		Unverified							Incomplete
77	Consent Form				2/1/2021 13:46	Accept	2/1/2021		147474	1/30/2021	2	Complete		Incomplete	Yes	4/8/2021 98PB-8HVWTQ-AWAE					Unverified
77	10 days after adoption																					2/13/2021 12:20	2/13/2021 12:08	Icarus	147474	1	1	0 = No aggression	0 = No aggression	0 = No aggression	1	0 = No aggression	1	2	2	0 = No aggression	1	3	0 = No fear	1	0 = No fear	0 = No fear	3	1	0 = No fear	0 = No fear	Seldom	Usually	Never
77	30 days after adoption
78	Consent Form				[not completed]	Accept	1/6/2021					Incomplete		Unverified							Incomplete
79	Consent Form				2/4/2021 15:33	Accept	2/4/2021	Franklin County Humane Society	147420	2/4/2021	0	Complete		Incomplete	Yes	4/8/2021 GFJ7-TAZD88-L6AC		Yes	11/12/2021 Z2MH-D5SBKY-MKAU		Complete
79	10 days after adoption																					2/17/2021 13:39	2/17/2021 13:34	Franklin County Humane Society	147420	3	2	2	0 = No aggression	0 = No aggression	3	0 = No aggression	2	3	2	0 = No aggression	0 = No aggression	2	1	2	0 = No fear	1	2	1	1	2	Seldom	Seldom	Seldom
79	30 days after adoption
79	6 months after adoption
80	Consent Form				2/11/2021 16:50	Accept	2/11/2021	Franklin County Dog Shelter	147450	2/4/2021	7	Complete		Incomplete	Yes	4/8/2021 CZ9K-DHTMMY-X8AP		Yes	11/12/2021 D7A7-LDPYCP-44A3		Complete
80	10 days after adoption																					2/14/2021 8:58	2/14/2021 8:46	Franklin County Dog Shelter	147450	4 = Extremely excitable	4 = Extremely excitable	0 = No aggression	0 = No aggression	0 = No aggression	1	0 = No aggression	1	0 = No aggression	0 = No aggression			0 = No fear	1	1	0 = No fear	0 = No fear	1	0 = No fear	1	1	Never	Never	Never
80	30 days after adoption
80	3 months after adoption
80	6 months after adoption
81	Consent Form				2/14/2021 14:01	Accept	2/14/2021	Franklin county dog shelter	147634	2/14/2021	0	Complete		Incomplete							Incomplete
82	Consent Form				2/14/2021 16:34	Accept	2/14/2021	Franklin court dog shelter adoption center	147353	2/14/2021	0	Complete		Incomplete	Yes	4/8/2021 UWCE-855B4K-P2A9					Unverified
82	10 days after adoption																					2/24/2021 11:29	2/24/2021 11:14	Franklin court dog shelter adoption center	147353	2	1	0 = No aggression	0 = No aggression	1	2	0 = No aggression	0 = No aggression	0 = No aggression	0 = No aggression	0 = No aggression	0 = No aggression	0 = No fear	1	0 = No fear	0 = No fear	1	0 = No fear	0 = No fear	0 = No fear	2		Seldom	Usually
83	Consent Form				2/14/2021 19:32	Accept	2/14/2021	Franklin County Dog Shelter & Adoption Center	147123	2/14/2021	0	Complete		Incomplete	Yes	4/8/2021 AGA5-QJCNJK-XAAH		Yes	11/15/2021 7655-7VCEVJ-HHA7		Complete
83	10 days after adoption																					2/24/2021 8:34	2/24/2021 8:14	Franklin County Dog Shelter & Adoption Center	147123	1	0 = Calm	0 = No aggression	0 = No aggression	0 = No aggression		0 = No aggression		0 = No aggression		0 = No aggression	0 = No aggression	0 = No fear	0 = No fear	0 = No fear	0 = No fear		1			1		Seldom	Never
83	30 days after adoption
83	3 months after adoption
83	6 months after adoption
84	Consent Form				2/15/2021 8:58	Accept	2/15/2021	Franklin County Dog Shelter	147689	2/14/2021	1	Complete		Incomplete	Yes	4/8/2021 WVVY-9QXBSF-Q2AW		Yes	11/15/2021 5VU3-4GC4SA-RBA9		Complete
84	10 days after adoption																					2/24/2021 11:45	2/24/2021 11:38	Franklin County Dog Shelter	147689	3	2	0 = No aggression	0 = No aggression	0 = No aggression	0 = No aggression	0 = No aggression	0 = No aggression	0 = No aggression	2	0 = No aggression	0 = No aggression	0 = No fear	0 = No fear	0 = No fear	0 = No fear	0 = No fear	0 = No fear	0 = No fear	0 = No fear	0 = No fear	Never	Usually	Sometimes
84	30 days after adoption
84	3 months after adoption
84	6 months after adoption
85	Consent Form				2/15/2021 10:55	Accept	2/15/2021	Franklin County Dog Shelter	147644	2/14/2021	1	Complete		Incomplete	Yes	4/8/2021 DPR4-4U3FKF-6TAX					Unverified
85	10 days after adoption																					2/24/2021 11:12	2/24/2021 11:01	Franklin County Dog Shelter	147644	4 = Extremely excitable	1	0 = No aggression	1	0 = No aggression	0 = No aggression	0 = No aggression	0 = No aggression	0 = No aggression	0 = No aggression			0 = No fear	2	1	0 = No fear	0 = No fear	1	0 = No fear		1	Usually	Usually	Usually
85	30 days after adoption
85	3 months after adoption
86	Consent Form				2/15/2021 11:57	Accept	2/15/2021	Franklin County Dog Shelter	147625	2/13/2021	2	Complete		Incomplete	Yes	4/8/2021 5MKQ-BKDGZL-ZJAZ		Yes	11/15/2021 DH5N-P87YM7-DEAL		Complete
86	10 days after adoption																					2/23/2021 9:24	2/23/2021 8:20	Franklin County Dog Shelter	147625	2	3	0 = No aggression	1	0 = No aggression	0 = No aggression	1	0 = No aggression	0 = No aggression	0 = No aggression	1	1	0 = No fear	0 = No fear	0 = No fear	0 = No fear	0 = No fear	0 = No fear	2	1	1	Never	Never	Never
86	30 days after adoption
86	6 months after adoption
87	Consent Form				2/15/2021 17:39	Accept	2/15/2021	franklin county dog shelter	147715	2/14/2021	1	Complete		Incomplete	Yes	4/8/2021 TXM9-QMVDSG-PHA4		Yes	11/15/2021 3P38-CNUF7P-QHAL		Complete
87	10 days after adoption																					2/24/2021 8:26	2/24/2021 8:20	franklin county dog shelter	147715	4 = Extremely excitable	4 = Extremely excitable	0 = No aggression	0 = No aggression	0 = No aggression	0 = No aggression	0 = No aggression	1	1	1	0 = No aggression	0 = No aggression	0 = No fear	2	0 = No fear	1	1	2	1	0 = No fear	0 = No fear	Usually	Seldom	Seldom
87	30 days after adoption
87	3 months after adoption
87	6 months after adoption
88	Consent Form				2/15/2021 19:18	Accept	2/15/2021	Franklin County Dog Shelter	147705	2/13/2021	2	Complete		Incomplete	Yes	4/8/2021 4HAZ-2B8SRG-48AZ		Yes	11/15/2021 PMZA-ZKEUNW-PQAG		Complete
88	10 days after adoption																					2/23/2021 7:20	2/23/2021 7:12	Franklin County Dog Shelter	147705	2	1	1	0 = No aggression	0 = No aggression	1	1	0 = No aggression	1	1		0 = No aggression	0 = No fear	1	0 = No fear	0 = No fear	0 = No fear	1	1	0 = No fear	1	Seldom	Sometimes	Seldom
88	30 days after adoption
88	3 months after adoption
88	6 months after adoption
89	Consent Form				2/16/2021 19:26	Accept	2/16/2021	Franklin county animal shelter	147661	2/14/2021	2	Complete		Incomplete	Yes	4/8/2021 ZAMH-J5AXTM-VDA6		Yes	11/17/2021 SARP-L5BECZ-RRAZ		Complete
89	10 days after adoption																					2/24/2021 9:44	2/24/2021 9:37	Franklin county animal shelter	147661	3	2	2	0 = No aggression	0 = No aggression	2	0 = No aggression	2	2	3		0 = No aggression	0 = No fear	2	0 = No fear	0 = No fear	1	1	1	0 = No fear	1	Seldom	Sometimes	Never
89	30 days after adoption
89	3 months after adoption
89	6 months after adoption
90	Consent Form				2/17/2021 10:55	Accept	2/17/2021	Franklin County Dog Shelter	147405	1/26/2021	22	Complete	2/17/2021 10:55	Complete							Incomplete
91	Consent Form				2/18/2021 11:32	Accept	2/18/2021	franklin county dog shelter	146885	2/14/2021	4	Complete		Incomplete	Yes	7/1/2021 GE72-Q7EXRX-BPAF		Yes	11/17/2021 AY6J-YSHS2K-V9AQ		Complete
91	10 days after adoption																					2/24/2021 8:11	2/24/2021 8:06	franklin county dog shelter	146885	3	3	2	0 = No aggression	0 = No aggression	0 = No aggression	0 = No aggression	1	0 = No aggression		0 = No aggression	0 = No aggression	0 = No fear	0 = No fear	0 = No fear	0 = No fear	0 = No fear	0 = No fear	0 = No fear			Never	Never	Seldom
91	30 days after adoption
91	3 months after adoption
91	6 months after adoption
92	Consent Form				2/18/2021 13:37	Accept	2/18/2021	Franklin County animal shelter	147665	2/11/2021	7	Complete		Incomplete	Yes	7/1/2021 TTVN-JNWGB9-H7AC		Yes	11/17/2021 YGZJ-HZAN7S-HNAA		Complete
92	10 days after adoption																					2/21/2021 22:21	2/21/2021 22:12	Franklin County animal shelter	147665	3	3	0 = No aggression	0 = No aggression	0 = No aggression	1	0 = No aggression		1		0 = No aggression	0 = No aggression		1	0 = No fear	1		0 = No fear				Sometimes	Always	Always
92	30 days after adoption
92	3 months after adoption
92	6 months after adoption
93	Consent Form				2/19/2021 9:51	Accept	2/19/2021	CHA Animal Shelter	A46589439	2/13/2021	6	Complete		Incomplete	Yes	7/1/2021 M9SU-3FYA3A-AXAM		Yes	11/17/2021 NTXC-X2YXRS-X8AQ		Complete
93	10 days after adoption																					2/23/2021 6:47	2/23/2021 6:36	CHA Animal Shelter	A46589439	2	3	0 = No aggression	0 = No aggression	0 = No aggression	0 = No aggression	0 = No aggression	0 = No aggression	0 = No aggression	0 = No aggression	0 = No aggression	0 = No aggression	0 = No fear	0 = No fear	0 = No fear	0 = No fear	0 = No fear	0 = No fear	0 = No fear	0 = No fear	0 = No fear	Always	Always	Sometimes
93	30 days after adoption
93	3 months after adoption
93	6 months after adoption
94	Consent Form				2/19/2021 9:54	Accept	2/19/2021	Franklin County Dog Shelter	147819	2/18/2021	1	Complete		Incomplete	Yes	7/1/2021 SLT7-WZLBCL-JQAW					Unverified
94	10 days after adoption																					3/3/2021 16:27	3/3/2021 16:12	Franklin County Dog Shelter	147819	2	2	1	0 = No aggression	0 = No aggression	0 = No aggression	0 = No aggression		0 = No aggression		1	1	0 = No fear	1	0 = No fear	0 = No fear		1	1		0 = No fear	Never	Seldom	Seldom
94	30 days after adoption
94	3 months after adoption
95	Consent Form				2/21/2021 17:35	Accept	2/21/2021	Franklin county dog shelter	147900	2/21/2021	0	Complete		Incomplete	Yes	7/1/2021 AHGG-6YTQ8N-86AF					Unverified
95	10 days after adoption																					3/6/2021 8:54	3/6/2021 8:41	Franklin county dog shelter	147900	1	1	0 = No aggression	0 = No aggression	0 = No aggression	0 = No aggression	0 = No aggression	2	0 = No aggression	2	0 = No aggression	0 = No aggression	0 = No fear	1	0 = No fear	0 = No fear	2	2	1	0 = No fear	1		Sometimes	Sometimes
95	30 days after adoption
95	3 months after adoption
96	Consent Form				2/22/2021 11:15	Accept	2/22/2021	Franklin County Dog Shelter	137656	2/20/2021	2	Complete		Incomplete							Incomplete
97	Consent Form				2/23/2021 10:11	Accept	2/23/2021	Franklin County	147892	2/20/2021	3	Complete		Incomplete	Yes	7/1/2021 64FC-UH2ZB6-PRAG		Yes	11/17/2021 XSLY-BQZMX9-J2A9		Complete
97	10 days after adoption																					3/4/2021 10:29	3/4/2021 9:41	Franklin County	147892	3	3	3	1	0 = No aggression	3	0 = No aggression	3	3	3	0 = No aggression	0 = No aggression	3	3	1	1	3	2	3	3	1	Seldom	Sometimes	Seldom
97	30 days after adoption
97	6 months after adoption
98	Consent Form				2/23/2021 15:40	Accept	2/23/2021	Columbus Humane	A46368270	2/19/2021	4	Complete		Incomplete	Yes	7/1/2021 RE55-UTBDJ6-KTAC		Yes	11/18/2021 DN64-RQ2Z3Q-UJA3		Complete
98	10 days after adoption																					3/1/2021 8:38	3/1/2021 8:33	Columbus Humane	A46368270	1	2	0 = No aggression	0 = No aggression	0 = No aggression	0 = No aggression	0 = No aggression	0 = No aggression	0 = No aggression	0 = No aggression	0 = No aggression	0 = No aggression	0 = No fear	1	0 = No fear	1	0 = No fear	0 = No fear	0 = No fear	0 = No fear	0 = No fear	Never	Sometimes	Seldom
98	30 days after adoption
98	3 months after adoption
98	6 months after adoption
100	Consent Form				[not completed]	Accept	2/28/2021					Incomplete		Unverified							Incomplete
101	Consent Form				3/1/2021 21:07	Accept	3/1/2021	CHA Animal Shelter	A46697092	3/1/2021	0	Complete		Incomplete	Yes	7/8/2021 362R-VQCU4E-ULA8		Yes	11/18/2021 4X3V-HZF3R8-EAAE		Complete
101	10 days after adoption																					3/11/2021 7:58	3/11/2021 7:52	CHA Animal Shelter	A46697092	3	3	1	2	0 = No aggression	1	0 = No aggression	3	1	3			0 = No fear	1	0 = No fear	0 = No fear	0 = No fear	0 = No fear	0 = No fear	0 = No fear	0 = No fear	Sometimes	Usually	Seldom
101	30 days after adoption
101	3 months after adoption
101	6 months after adoption
102	Consent Form				3/2/2021 8:01	Accept	3/2/2021	Franklin county dog shelter	131-413	2/14/2021	16	Complete		Unverified							Incomplete
103	Consent Form				3/2/2021 18:13	Accept	3/2/2021	Columbus Humane	A46658266	3/4/2021	2	Complete		Incomplete	Yes	7/8/2021 ZRRF-A9XBLV-F8AF		Yes	11/18/2021 3FBG-KLWL3E-KPA5		Complete
103	10 days after adoption																					3/14/2021 8:16	3/14/2021 8:07	Columbus Humane	A46658266	2	1	0 = No aggression	0 = No aggression	0 = No aggression	0 = No aggression	0 = No aggression	1	1	1	2	1	0 = No fear	1	0 = No fear	1	0 = No fear	1	1	1	0 = No fear	Usually	Always	Sometimes
103	30 days after adoption
103	3 months after adoption
103	6 months after adoption
104	Consent Form				3/2/2021 20:46	Accept	3/2/2021	Gigi's	A46507779	3/2/2021	0	Complete		Incomplete	Yes	7/8/2021 REH2-8UG8JC-NNAK		Yes	11/18/2021 K9ZA-AZEB34-V9AP		Complete
104	10 days after adoption																					3/12/2021 7:20	3/12/2021 7:14	Gigi's	A46507779	2	2	0 = No aggression	0 = No aggression	0 = No aggression	0 = No aggression	0 = No aggression	0 = No aggression	0 = No aggression	0 = No aggression	0 = No aggression	0 = No aggression	0 = No fear	2	0 = No fear	2	4 = Extreme fear	0 = No fear	4 = Extreme fear	0 = No fear	0 = No fear	Never	Sometimes	Never
104	30 days after adoption
104	3 months after adoption
104	6 months after adoption
105	Consent Form				3/4/2021 12:07	Accept	3/4/2021	Columbus Humane	A46584502	2/23/2021	9	Complete		Incomplete	Yes	7/8/2021 CFCH-GTM6UT-PCAM		Yes	11/18/2021 WP2Z-XWNH98-AJA9		Complete
105	10 days after adoption																					3/5/2021 9:32	3/5/2021 9:15	Columbus Humane	A46584502	3	3	0 = No aggression	0 = No aggression	0 = No aggression	1	1		1					2	1	1		0 = No fear				Seldom	Never	Never
105	30 days after adoption
105	3 months after adoption
105	6 months after adoption
106	Consent Form				3/5/2021 22:11	Accept	3/5/2021	Columbus Humane	A46658398	3/2/2021	3	Complete		Incomplete	Yes	7/8/2021 DTJY-CAJEJ8-V9AZ					Unverified
106	10 days after adoption																					3/13/2021 13:41	3/13/2021 13:36	Columbus Humane	A46658398	4 = Extremely excitable	2	0 = No aggression	0 = No aggression	0 = No aggression	0 = No aggression	0 = No aggression	0 = No aggression	0 = No aggression	0 = No aggression	0 = No aggression	1	0 = No fear	0 = No fear	0 = No fear	0 = No fear	0 = No fear	1	0 = No fear	0 = No fear	0 = No fear	Never	Seldom	Seldom
107	Consent Form				3/6/2021 14:15	Accept	3/6/2021	Cleveland Animal Protective League	A46660160	3/2/2021	4	Complete		Incomplete	Yes	7/8/2021 M8TB-UUABNG-K8AC		Yes	11/18/2021 U7CD-D5FJQB-Q4AT		Complete
107	10 days after adoption																					3/13/2021 1:21	3/13/2021 1:03	Cleveland Animal Protective League	A46660160	4 = Extremely excitable	4 = Extremely excitable	2	0 = No aggression	0 = No aggression	0 = No aggression	0 = No aggression	4 = Serious aggression	1	3			0 = No fear	2	0 = No fear	0 = No fear	0 = No fear	3	0 = No fear	0 = No fear	0 = No fear	Never	Never	Never
107	30 days after adoption
107	3 months after adoption
107	6 months after adoption
108	Consent Form				3/6/2021 15:42	Accept	3/6/2021	Gigi's	A46507761	3/5/2021	1	Complete		Incomplete	Yes	7/8/2021 JY4V-ZE5Y7Y-MBAL		Yes	11/19/2021 E5F6-WCE8FA-TNAP		Complete
108	10 days after adoption																					3/18/2021 17:49	3/18/2021 17:43	Gigi's	A46507761	3	0 = Calm	0 = No aggression	0 = No aggression	0 = No aggression	0 = No aggression	0 = No aggression	0 = No aggression	0 = No aggression	0 = No aggression			0 = No fear	1	0 = No fear	0 = No fear	0 = No fear	2			1	Never	Seldom	Never
108	30 days after adoption
108	3 months after adoption
108	6 months after adoption
109	Consent Form				3/8/2021 11:40	Accept	3/8/2021	Franklin County Animal Shelter	148115	3/8/2021	0	Complete		Incomplete	Yes	7/8/2021 DH5W-4M8BHH-M7AC		Yes	11/19/2021 2QM2-SLUT3W-DSAX		Complete
109	10 days after adoption																					3/18/2021 3:09	3/18/2021 3:03	Franklin County Animal Shelter	148115	1	0 = Calm	1	0 = No aggression	0 = No aggression		0 = No aggression	1		1	0 = No aggression	0 = No aggression	1	0 = No fear	1	0 = No fear	1	2	1			Never	Seldom	Never
109	3 months after adoption
109	6 months after adoption
110	Consent Form				3/8/2021 17:41	Accept	3/8/2021	Franklin County Animal Shelter	146755	3/8/2021	0	Complete		Incomplete	Yes	7/8/2021 EZRF-ZJ6A6J-W2AN					Unverified
110	10 days after adoption																					3/18/2021 5:02	3/18/2021 4:48	Franklin County Animal Shelter	146755	2	1	4 = Serious aggression	2	0 = No aggression	4 = Serious aggression	0 = No aggression	4 = Serious aggression	3	4 = Serious aggression			4 = Extreme fear	4 = Extreme fear	4 = Extreme fear	3	4 = Extreme fear	2	4 = Extreme fear		1		Usually	Sometimes
110	30 days after adoption
110	3 months after adoption
110	6 months after adoption
111	Consent Form				3/15/2021 10:01	Accept	3/15/2021	Cleveland APL	A46184491	3/14/2021	1	Complete		Incomplete	Yes	7/8/2021 J54Z-Q6AF66-CGAP		Yes	11/19/2021 6WKE-TF4Z5J-7LAF		Complete
111	10 days after adoption																					3/25/2021 16:51	3/24/2021 9:20	Cleveland APL	A46184491	0 = Calm	0 = Calm	0 = No aggression	0 = No aggression	0 = No aggression	0 = No aggression	0 = No aggression	0 = No aggression	1	0 = No aggression			0 = No fear	1	0 = No fear	0 = No fear	0 = No fear	1	1	1	1	Never	Never	Never
111	30 days after adoption
111	3 months after adoption
111	6 months after adoption
112	Consent Form				3/15/2021 20:19	Accept	3/15/2021	Franklin county animal shelter	148001	3/18/2021	3	Complete		Incomplete	Yes	7/8/2021 X7VL-MANRSD-X8A7		Yes	11/19/2021 T9KC-3Q5HPF-43A8		Complete
112	10 days after adoption																					3/28/2021 6:40	3/28/2021 6:33	Franklin county animal shelter	148001	2	2	0 = No aggression	0 = No aggression	1	0 = No aggression	0 = No aggression	0 = No aggression	0 = No aggression	0 = No aggression	1	1	0 = No fear	1	0 = No fear	0 = No fear	0 = No fear	2	0 = No fear	0 = No fear	0 = No fear	Sometimes	Sometimes	Sometimes
112	30 days after adoption
112	3 months after adoption
112	6 months after adoption
113	Consent Form				[not completed]		3/17/2021					Incomplete		Unverified							Incomplete
114	Consent Form				3/18/2021 19:52	Accept	3/18/2021	Columbus Humane	A46826843	3/15/2021	3	Complete		Incomplete	Yes	7/8/2021 PFKP-GPV3WF-D5A4		Yes	11/19/2021 DRVT-AC6DZF-JEAP		Complete
114	10 days after adoption																					3/25/2021 7:30	3/25/2021 7:19	Columbus Humane	A46826843	2	2	0 = No aggression	0 = No aggression	0 = No aggression	0 = No aggression	0 = No aggression	3	0 = No aggression	3			0 = No fear	0 = No fear	0 = No fear	0 = No fear	0 = No fear	0 = No fear	1	0 = No fear	0 = No fear	Never	Usually	Seldom
114	30 days after adoption
114	3 months after adoption
114	6 months after adoption
115	Consent Form				3/18/2021 20:17	Accept	3/18/2021	Franklin County Shelter	148219	3/14/2021	4	Complete		Incomplete	Yes	7/8/2021 VCBU-XN9JM2-QQAP		Yes	11/24/2021 7EMF-QK9T9P-FMAS		Complete
115	10 days after adoption																					3/27/2021 17:58	3/27/2021 17:53	Franklin County Shelter	148219	3	3	1	0 = No aggression	0 = No aggression	1	0 = No aggression	2	1	1			2	1	2	1	2	1	1	1	1	Seldom	Seldom	Never
115	30 days after adoption
115	6 months after adoption
116	Consent Form				3/19/2021 14:56	Accept	3/19/2021	Cleveland apl	A46854993	3/19/2021	0	Complete		Incomplete							Incomplete
117	Consent Form				3/19/2021 16:52	Accept	3/19/2021	Cleveland APL	A46627194	3/13/2021	6	Complete		Incomplete	Yes	7/8/2021 XGTX-KLCCHW-F2AT		Yes	11/24/2021 9PA7-NT4UUB-A9AC		Complete
117	10 days after adoption																					3/23/2021 9:05	3/23/2021 6:53	Cleveland APL	A46627194	0 = Calm	0 = Calm	0 = No aggression	0 = No aggression	0 = No aggression	0 = No aggression	0 = No aggression	0 = No aggression	0 = No aggression	0 = No aggression	0 = No aggression	0 = No aggression	0 = No fear	2	0 = No fear	0 = No fear	0 = No fear	2	0 = No fear	0 = No fear	0 = No fear	Usually	Usually	Seldom
117	30 days after adoption
117	3 months after adoption
117	6 months after adoption
118	Consent Form				3/20/2021 9:15	Accept	3/20/2021	Columbus humane society	9.82E+14	3/11/2021	9	Complete		Incomplete	Yes	7/8/2021 WVW9-XG497K-26AG		Yes	11/24/2011 KUCZ-8ZGVLG-2EA9		Complete
118	10 days after adoption																					3/21/2021 14:47	3/21/2021 14:34	Columbus humane society	9.82E+14	2	4 = Extremely excitable	2	0 = No aggression	0 = No aggression	1	0 = No aggression	3	2	4 = Serious aggression			2	0 = No fear	2	0 = No fear	3	3	3	1	0 = No fear	Always	Usually	Never
118	30 days after adoption
118	3 months after adoption
118	6 months after adoption
119	Consent Form				3/20/2021 11:14	Accept	3/20/2021	Gigi's	A46902943	3/19/2021	1	Complete		Incomplete	Yes	7/8/2021 Y7VJ-HRZFUT-B9A9		Yes	11/24/2021 7MRH-SE9NAJ-6DAB		Complete
119	10 days after adoption																					3/29/2021 9:32	3/29/2021 9:23	Gigi's	A46902943	3	4 = Extremely excitable	0 = No aggression	0 = No aggression	0 = No aggression	0 = No aggression	0 = No aggression	0 = No aggression	0 = No aggression	0 = No aggression	0 = No aggression	0 = No aggression	0 = No fear	3	0 = No fear	0 = No fear	0 = No fear	3	2	0 = No fear	0 = No fear	Seldom	Sometimes	Sometimes
119	30 days after adoption
119	3 months after adoption
119	6 months after adoption
120	Consent Form				3/22/2021 10:21	Accept	3/22/2021	Columbus Humane	A46828551	3/15/2020	372	Complete		Incomplete							Incomplete
121	Consent Form				3/22/2021 10:22	Accept	3/22/2021	Columbus Humane	A46828551	3/15/2021	7	Complete		Incomplete	Yes	7/8/2021 DNDF-V55QYY-KVAW		Yes	11/29/2021 TB3Z-HQQ22D-G5AH		Complete
121	10 days after adoption																					3/25/2021 13:33	3/25/2021 13:24	Columbus Humane	A46828551	4 = Extremely excitable	2	0 = No aggression	0 = No aggression	1	1	3	0 = No aggression	1	1			0 = No fear	0 = No fear	0 = No fear	0 = No fear	0 = No fear	0 = No fear	1			Never	Sometimes	Sometimes
121	30 days after adoption
121	3 months after adoption
121	6 months after adoption
122	Consent Form				3/22/2021 11:07	Accept	3/22/2021	Columbus Humane	A46914097	3/20/2021	2	Complete		Incomplete	Yes	7/8/2021 U3G2-CQ4MDV-DVA4					Unverified
122	10 days after adoption																					4/2/2021 11:16	4/2/2021 11:06	Columbus Humane	A46914097	3	0 = Calm	0 = No aggression	0 = No aggression	0 = No aggression	0 = No aggression	0 = No aggression	0 = No aggression	0 = No aggression	0 = No aggression	0 = No aggression	0 = No aggression	0 = No fear	0 = No fear	0 = No fear	0 = No fear	1	2	1	0 = No fear	3	Never	Sometimes	Never
123	Consent Form				[not completed]	Accept	3/24/2021					Incomplete		Unverified							Incomplete
124	Consent Form				3/26/2021 20:08	Accept	3/26/2021	Columbus Humane	A46935514	3/22/2021	4	Complete		Incomplete							Incomplete
125	Consent Form				3/27/2021 18:58	Accept	3/27/2021	Cleveland APL	A46878152	3/27/2021	0	Complete		Incomplete	Yes	7/8/2021 MEDT-EQ6KVH-QKAE		Yes	11/29/2021 2QZ2-F8K5JS-7FAF		Complete
125	10 days after adoption																					4/6/2021 7:52	4/6/2021 7:46	Cleveland APL	A46878152	2	2	0 = No aggression	0 = No aggression	0 = No aggression	1	0 = No aggression	0 = No aggression	0 = No aggression	0 = No aggression		0 = No aggression	0 = No fear	2	0 = No fear	1	0 = No fear	4 = Extreme fear	0 = No fear	2	3	Sometimes	Usually	Sometimes
125	30 days after adoption
125	3 months after adoption
125	6 months after adoption
126	Consent Form				3/28/2021 11:39	Accept	3/28/2021	Franklin county dog shelter	148685	3/28/2021	0	Complete		Incomplete	Yes	7/8/2021 D7XB-LQB6ZX-YGA4		Yes	11/29/2021 U3GN-J9MC8P-8VAK		Complete
126	10 days after adoption																					4/7/2021 4:34	4/7/2021 4:22	Franklin county dog shelter	148685	3	4 = Extremely excitable	0 = No aggression	1	0 = No aggression	1	0 = No aggression	0 = No aggression	0 = No aggression	1	0 = No aggression	0 = No aggression	0 = No fear	0 = No fear	0 = No fear	0 = No fear	0 = No fear	0 = No fear	2	0 = No fear	0 = No fear		Seldom	Seldom
126	30 days after adoption
126	3 months after adoption
126	6 months after adoption
127	Consent Form				3/28/2021 14:45	Accept	3/28/2021	CHA Animal Shelter	A46679530	3/10/2021	18	Complete	3/28/2021 14:46	Complete							Incomplete
128	Consent Form				3/31/2021 13:26	Accept	3/31/2021	gigis	A46856906	3/25/2021	6	Complete		Incomplete							Incomplete
129	Consent Form				4/1/2021 11:11	Accept	4/1/2021	Gigis	9.82E+14	3/31/2021	1	Complete		Incomplete	Yes	7/27/2021 2HTF-2HZT4J-LKAQ		Yes	11/29/2021 SMGD-5NRTT6-4LAX		Complete
129	10 days after adoption																					4/10/2021 6:27	4/10/2021 6:20	Gigis	9.82E+14	2	2	0 = No aggression	0 = No aggression	0 = No aggression	0 = No aggression	0 = No aggression	0 = No aggression	0 = No aggression	0 = No aggression	0 = No aggression	0 = No aggression	1	2	1	0 = No fear	0 = No fear	1	2			Never	Always	Sometimes
129	30 days after adoption
129	3 months after adoption
129	6 months after adoption
130	Consent Form				[not completed]	Accept	4/1/2021					Incomplete		Unverified							Incomplete
131	Consent Form				4/2/2021 10:32	Accept	4/2/2021	FCDACC	147467	3/27/2021	6	Complete		Incomplete	Yes	7/8/2021 XGCS-C7Q45B-5DAU					Unverified
131	10 days after adoption																					4/6/2021 8:13	4/6/2021 7:56	FCDACC	147467	0 = Calm	0 = Calm	0 = No aggression	0 = No aggression	0 = No aggression	0 = No aggression	1	0 = No aggression	0 = No aggression	2	3	0 = No aggression	0 = No fear	1	0 = No fear	1	0 = No fear	1	2			Always	Usually	Never
131	30 days after adoption
131	3 months after adoption
132	Consent Form				4/4/2021 7:06	Accept	4/4/2021	Gigi	A46625274	4/3/2021	1	Complete		Incomplete	Yes	7/27/2021 HCGK-5B9FST-YYAL		Yes	11/29/2021 Z2LQ-3EVD54-PVA2		Complete
132	10 days after adoption																					4/13/2021 7:18	4/13/2021 7:11	Gigi	A46625274	2	2	1	0 = No aggression	0 = No aggression	0 = No aggression	0 = No aggression	0 = No aggression	1	0 = No aggression	0 = No aggression		0 = No fear	1	0 = No fear	0 = No fear	0 = No fear	1	0 = No fear	1	0 = No fear	Seldom	Never	Never
132	30 days after adoption
132	3 months after adoption
132	6 months after adoption
133	Consent Form				[not completed]	Accept	4/4/2021					Incomplete		Unverified							Incomplete
134	Consent Form				4/5/2021 18:09	Accept	4/5/2021	Franklin County Dog Shelter	148489	4/5/2021	0	Complete		Incomplete	Yes	7/27/2021 Z7FV-F7RGXZ-WQAV		Yes	11/29/2021 SAUP-B5PR4W-F3A5		Complete
134	10 days after adoption																					4/15/2021 9:22	4/15/2021 8:07	Franklin County Dog Shelter	148489	2	2	1	0 = No aggression	0 = No aggression	1	0 = No aggression	1	1	0 = No aggression	0 = No aggression	0 = No aggression	1	1	1	1	2	2	1	1	1	Seldom	Sometimes	Sometimes
134	30 days after adoption
134	3 months after adoption
134	6 months after adoption
135	Consent Form				4/5/2021 21:18	Accept	4/5/2021	Gigis	A47001726	4/4/2021	1	Complete		Incomplete	Yes	7/27/2021 XVNR-VVTFNZ-P3AZ		Yes	11/29/2021 ECN7-947MLP-ZZA5		Complete
135	10 days after adoption																					4/14/2021 6:32	4/14/2021 6:19	Gigis	A47001726	2	1	1	0 = No aggression	0 = No aggression	0 = No aggression	0 = No aggression	1	0 = No aggression	0 = No aggression		0 = No aggression	2	1	0 = No fear	0 = No fear	1	1	3	0 = No fear	3	Sometimes	Sometimes	Never
135	30 days after adoption
135	3 months after adoption
135	6 months after adoption
136	Consent Form				[not completed]	Accept	4/7/2021					Incomplete		Unverified							Incomplete
136-2	Consent Form				[not completed]	Accept	4/7/2021					Incomplete		Unverified							Incomplete
138	Consent Form				4/8/2021 9:35	Accept	4/8/2021	Gigi's	A47001789	4/6/2021	2	Complete		Incomplete	Yes	7/27/2021 GHSA-8BM9EG-5CAU		Yes	11/24/2021 WHMU-58QVR5-QMAE		Complete
138	10 days after adoption																					4/16/2021 20:54	4/16/2021 20:36	Gigi's	A47001789	2	0 = Calm	0 = No aggression	0 = No aggression	0 = No aggression	0 = No aggression	0 = No aggression	0 = No aggression	0 = No aggression	0 = No aggression	0 = No aggression	0 = No aggression	0 = No fear	2	0 = No fear	1		2	1		0 = No fear	Never	Never	Never
138	30 days after adoption
138	3 months after adoption
138	6 months after adoption
139	Consent Form				4/8/2021 15:01	Accept	4/8/2021	CHA Animal Shelter	A47022709	4/6/2021	2	Complete		Incomplete	Yes	7/29/2021 2DR5-YAR6GL-YDAG					Unverified
139	10 days after adoption																					4/19/2021 12:18	4/19/2021 12:10	CHA Animal Shelter	A47022709	4 = Extremely excitable	4 = Extremely excitable	0 = No aggression	0 = No aggression	0 = No aggression	1	0 = No aggression	0 = No aggression	1	0 = No aggression	1	1	0 = No fear	1	0 = No fear	0 = No fear	0 = No fear	1	2	0 = No fear	0 = No fear	Sometimes	Sometimes	Usually
139	30 days after adoption
139	3 months after adoption
140	Consent Form				4/18/2021 16:35	Accept	4/8/2021	Columbus Humane Society	A46889964	3/22/2021	17	Complete	4/18/2021 16:35	Complete							Incomplete
140-2	Consent Form				[not completed]	Accept	4/8/2021					Incomplete		Unverified							Incomplete
141	Consent Form				4/8/2021 22:17	Accept	4/8/2021	Franklin County Dog Shelter and Adoption Center	149078	4/8/2021	0	Complete		Incomplete	Yes	7/29/2021 4DRV-ZJ33BX-8YAL		Yes	11/29/2021 4Q92-H2QU8C-Y9AH		Complete
141	10 days after adoption																					4/18/2021 3:55	4/18/2021 3:43	Franklin County Dog Shelter and Adoption Center	149078	0 = Calm	0 = Calm	0 = No aggression	0 = No aggression	0 = No aggression	1	0 = No aggression	1	0 = No aggression	1			1	2	1	0 = No fear	0 = No fear	3	0 = No fear	0 = No fear	0 = No fear	Sometimes	Never	Never
141	30 days after adoption
141	3 months after adoption
141	6 months after adoption
142	Consent Form				4/12/2021 11:38	Accept	4/12/2021	Gigi's	A46818082	4/12/2021	0	Complete		Incomplete	Yes	7/29/2021 GZFV-BEW77W-VYAJ					Unverified
142	10 days after adoption																					4/22/2021 12:22	4/22/2021 12:09	Gigi's	A46818082	4 = Extremely excitable	2	0 = No aggression	1	0 = No aggression	2		0 = No aggression	0 = No aggression					2	0 = No fear	0 = No fear		0 = No fear				Usually	Usually	Never
142	30 days after adoption
142	3 months after adoption
144	Consent Form				4/13/2021 23:13	Accept	4/13/2021	CHA Animal Shelter	46931056	4/13/2021	0	Complete		Incomplete	Yes	7/29/2021 QR3D-2Y8KPA-Y7AQ		Yes	11/29/2021 NVX9-84REB7-UFAK		Complete
144	10 days after adoption																					4/24/2021 19:05	4/24/2021 18:58	CHA Animal Shelter	46931056	3	2	2	1	0 = No aggression	0 = No aggression	0 = No aggression	3	1	1			1	0 = No fear	0 = No fear	0 = No fear	3	0 = No fear	1			Seldom	Usually	Seldom
144	30 days after adoption
144	3 months after adoption
144	6 months after adoption
145	Consent Form				[not completed]	Accept	4/14/2021					Incomplete		Incomplete							Incomplete
145-2	Consent Form				[not completed]	Accept	4/14/2021					Incomplete		Incomplete							Incomplete
145-3	Consent Form				[not completed]	Accept	4/14/2021					Incomplete		Incomplete							Incomplete
146	Consent Form				[not completed]	Accept	4/14/2021					Incomplete		Unverified							Incomplete
146-2	Consent Form				[not completed]	Accept	4/14/2021					Incomplete		Unverified							Incomplete
146-3	Consent Form				[not completed]	Accept	4/14/2021					Incomplete		Unverified							Incomplete
146-4	Consent Form				[not completed]	Accept	4/14/2021					Incomplete		Unverified							Incomplete
146-5	Consent Form				[not completed]	Accept	4/14/2021					Incomplete		Unverified							Incomplete
146-6	Consent Form				4/18/2021 15:33	Accept	4/18/2021	Bubba	A47008851	4/11/2021	7	Complete		Incomplete	Yes	7/29/2021 QXDA-BJ3SRT-NZA8		Yes	11/29/2021 55PX-K54NMT-5EAR		Complete
146-6	10 days after adoption																					4/21/2021 8:18	4/21/2021 8:10	Bubba	A47008851	1	1	0 = No aggression	0 = No aggression	0 = No aggression	0 = No aggression	0 = No aggression	0 = No aggression	0 = No aggression		0 = No aggression	1	1	1	2	2	1	2			2	Seldom	Seldom	Sometimes
146-6	30 days after adoption
146-6	3 months after adoption
146-6	6 months after adoption
153	Consent Form				4/18/2021 11:22	Accept	4/15/2021	Franklin County Dog Shelter	147405	1/26/2021	79	Complete	4/18/2021 11:22	Complete							Incomplete
154	Consent Form				4/15/2021 20:01	Accept	4/15/2021	Gigi's	A46962924	4/8/2021	7	Complete		Incomplete	Yes	7/29/2021 UC7K-U32WDU-DHAP		Yes	11/29/2021 GC6A-LBWFY9-ZFAY		Complete
154	10 days after adoption																					4/18/2021 9:27	4/18/2021 9:16	Gigi's	A46962924	4 = Extremely excitable	1	0 = No aggression	3	0 = No aggression			0 = No aggression	1					1	0 = No fear	0 = No fear	0 = No fear	1				Never	Seldom	Never
154	30 days after adoption
154	3 months after adoption
154	6 months after adoption
155	Consent Form				[not completed]	Accept	4/17/2021					Incomplete		Unverified							Incomplete
155-2	Consent Form				[not completed]	Accept	4/17/2021					Incomplete		Unverified							Incomplete
157	Consent Form				4/20/2021 13:53	Accept	4/20/2021	Gigi's	A46908170	4/17/2021	3	Complete		Incomplete	Yes	7/29/2021 YSDV-PUEYQ5-A4AR		Yes	11/29/2021 RYU5-Y2UDE7-Z7AQ		Complete
157	10 days after adoption																					4/27/2021 9:11	4/27/2021 9:03	Gigi's	A46908170	0 = Calm	1	0 = No aggression	0 = No aggression	0 = No aggression	0 = No aggression	0 = No aggression	1	0 = No aggression	1	0 = No aggression	0 = No aggression	2	0 = No fear	2	0 = No fear	1	2	1			Sometimes	Seldom	Sometimes
157	30 days after adoption
157	3 months after adoption
157	6 months after adoption
159	Consent Form				[not completed]	Accept	4/22/2021					Incomplete		Unverified							Incomplete
160	Consent Form				4/24/2021 7:44	Accept	4/22/2021	Franklin	149528	4/22/2021	0	Complete		Incomplete	Yes	7/29/2021 J8NY-7YU4D5-4VAM					Unverified
160	10 days after adoption																					5/2/2021 13:55	5/2/2021 13:48	Franklin	149528	3	3	0 = No aggression	0 = No aggression	0 = No aggression	1	0 = No aggression	1	1	1	0 = No aggression	0 = No aggression	0 = No fear	1	0 = No fear	0 = No fear	0 = No fear	0 = No fear	1	0 = No fear	1	Sometimes	Sometimes	Seldom
160	30 days after adoption
160	3 months after adoption
160	6 months after adoption
161	Consent Form				5/8/2021 22:38	Accept	5/8/2021	Columbus Humane	A47640388	5/4/2021	4	Complete		Incomplete	Yes	7/29/2021 N548-XL2K4Y-ZXA6					Unverified
161	10 days after adoption																					5/14/2021 8:51	5/14/2021 8:28	Columbus Humane	A47640388	2	3	1	2	0 = No aggression	1	0 = No aggression	2	1	2	0 = No aggression	0 = No aggression	1	2	1	0 = No fear	0 = No fear	1	0 = No fear		1	Seldom	Sometimes	Seldom
161	30 days after adoption
161	3 months after adoption
161	6 months after adoption
162	Consent Form				5/9/2021 6:44	Accept	5/9/2021	Gigi's	A46908160	5/7/2021	2	Complete		Incomplete	Yes	7/29/2021 C2UQ-AX9R2U-6CAS					Unverified
162	10 days after adoption																					5/17/2021 7:50	5/17/2021 7:45	Gigi's	A46908160	3	1	1	0 = No aggression	0 = No aggression		0 = No aggression	0 = No aggression	0 = No aggression				3	3	3	1	0 = No fear	2			1		Usually	Never
162	30 days after adoption
162	3 months after adoption
162	6 months after adoption
163	Consent Form				5/11/2021 8:29	Accept	5/11/2021	Gigi's	A47647568	5/8/2021	3	Complete		Incomplete	Yes	7/29/2021 GMTL-S8CM5Y-JNAF					Unverified
163	10 days after adoption																					5/18/2021 11:32	5/18/2021 11:26	Gigi's	A47647568		2	2	0 = No aggression	0 = No aggression	1	0 = No aggression	4 = Serious aggression	0 = No aggression	4 = Serious aggression			0 = No fear	2	0 = No fear	0 = No fear	1	0 = No fear	1	3	2	Never	Sometimes	Never
163	30 days after adoption
163	3 months after adoption
163	6 months after adoption
164	Consent Form				5/12/2021 8:16	Accept	5/12/2021	Gigi's	A47678847	5/8/2021	4	Complete		Incomplete	Yes	7/29/2021 FVWB-XBTD3C-AJAL					Unverified
164	10 days after adoption																					5/18/2021 7:08	5/18/2021 6:59	Gigi's	A47678847	3	1	0 = No aggression	1	0 = No aggression	0 = No aggression	0 = No aggression	1	0 = No aggression	0 = No aggression			2	2	2	0 = No fear	0 = No fear	2			1	Usually	Sometimes	Never
164	30 days after adoption
164	3 months after adoption
164	6 months after adoption
165	Consent Form				5/15/2021 7:55	Accept	5/15/2021	Cleveland APL	A47680861	5/8/2021	7	Complete		Incomplete	Yes	7/29/2021 TA9X-EZ36DH-ZVAN					Unverified
165	10 days after adoption																					5/19/2021 8:58	5/19/2021 8:50	Cleveland APL	A47680861	4 = Extremely excitable	3	1	1	1	2	1	2	2	2	2	2	1	2	2	2	2	3	3	2	2	Seldom	Sometimes	Seldom
165	30 days after adoption
165	3 months after adoption
165	6 months after adoption
166	Consent Form				[not completed]	Accept	5/16/2021					Incomplete		Unverified							Incomplete
167	Consent Form				5/17/2021 9:16	Accept	5/17/2021	Gigi's	A47731439	5/16/2021	1	Complete		Incomplete	Yes	7/29/2021 LT2M-GB4CFS-JQAD					Unverified
167	10 days after adoption																					5/26/2021 8:16	5/26/2021 8:05	Gigi's	A47731439	1	1	0 = No aggression	0 = No aggression	0 = No aggression	0 = No aggression	0 = No aggression	0 = No aggression	0 = No aggression	0 = No aggression	0 = No aggression	0 = No aggression	0 = No fear	1	0 = No fear	1	1	1	1	0 = No fear	0 = No fear	Usually	Always	Sometimes
167	30 days after adoption
167	3 months after adoption
167	6 months after adoption
168	Consent Form				[not completed]	Accept	5/17/2021					Incomplete		Unverified							Incomplete
169	Consent Form				[not completed]		5/17/2021					Incomplete		Unverified							Incomplete
170	Consent Form				5/19/2021 8:58	Accept	5/19/2021	Columbus Humane	A47690287	5/12/2021	7	Complete		Incomplete	Yes	7/29/2021 PPDP-87VTQ3-ADA6					Unverified
170	10 days after adoption																					5/24/2021 11:47	5/24/2021 11:40	Columbus Humane	A47690287	3	2	0 = No aggression	0 = No aggression	0 = No aggression	0 = No aggression	0 = No aggression		0 = No aggression				0 = No fear	1	0 = No fear	0 = No fear		0 = No fear				Sometimes	Usually	Seldom
170	30 days after adoption
170	3 months after adoption
170	6 months after adoption
171	Consent Form				[not completed]	Accept	5/19/2021					Incomplete		Unverified							Incomplete
172	Consent Form				5/19/2021 11:58	Accept	5/19/2021	CHA	A47697223	5/13/2021	6	Complete		Incomplete	Yes	7/29/2021 QHKZ-2N3P4A-H2A6					Unverified
172	10 days after adoption																					5/27/2021 20:39	5/27/2021 20:31	CHA	A47697223	3	3	4 = Serious aggression	0 = No aggression	0 = No aggression	4 = Serious aggression	0 = No aggression	4 = Serious aggression	3	4 = Serious aggression			2	1	1	0 = No fear	4 = Extreme fear	0 = No fear	0 = No fear	1	1	Always	Always	Always
172	30 days after adoption
173	Consent Form				[not completed]	Accept	5/19/2021					Incomplete		Unverified							Incomplete
174	Consent Form				5/20/2021 8:26	Accept	5/20/2021	Gigi	A47723221	5/18/2021	2	Complete		Incomplete	Yes	7/29/2021 EACG-CL7J2F-S9AH					Unverified
174	10 days after adoption																					5/28/2021 10:23	5/28/2021 10:12	Gigi	A47723221	0 = Calm	0 = Calm	0 = No aggression	0 = No aggression	0 = No aggression	0 = No aggression	0 = No aggression	0 = No aggression	0 = No aggression	0 = No aggression	0 = No aggression	0 = No aggression	3	2	2	2	1	2	1	0 = No fear	0 = No fear	Never	Usually	Sometimes
174	30 days after adoption
174	3 months after adoption
174	6 months after adoption
174-2	Consent Form				[not completed]	Accept	5/20/2021					Incomplete		Unverified							Incomplete
175	Consent Form				5/21/2021 9:23	Accept	5/21/2021	Franklin County Dog Shelter	150230	5/20/2021	1	Complete		Incomplete							Incomplete
175	6 months after adoption
176	Consent Form				5/21/2021 17:19	Accept	5/21/2021	Gigi's Rescue	A47783654	5/20/2021	1	Complete		Incomplete	Yes	8/10/2021 HQHF-ULVTK5-H6AV					Unverified
176	10 days after adoption																					5/30/2021 20:48	5/30/2021 20:42	Gigi's Rescue	A47783654	2	2	0 = No aggression	0 = No aggression	0 = No aggression	1	0 = No aggression	2	1	2	0 = No aggression	0 = No aggression	0 = No fear	1	1	0 = No fear	2	1	4 = Extreme fear	0 = No fear	0 = No fear	Sometimes	Seldom	Sometimes
176	30 days after adoption
176	3 months after adoption
176	6 months after adoption
177	Consent Form				5/23/2021 11:52	Accept	5/23/2021	Gigi's	A47731363	5/15/2021	8	Complete		Incomplete	Yes	8/10/2021 LXSG-AV3HS7-ELAV					Unverified
177	10 days after adoption																					5/29/2021 21:10	5/29/2021 21:02	Gigi's	A47731363	0 = Calm	2	0 = No aggression	0 = No aggression	0 = No aggression	0 = No aggression	0 = No aggression	0 = No aggression	0 = No aggression	0 = No aggression	4 = Serious aggression		0 = No fear	1	0 = No fear	1	1	2	0 = No fear	1	1		Seldom	Sometimes
177	6 months after adoption
178	Consent Form				5/26/2021 15:39	Accept	5/26/2021	Columbus himane	A47742297	5/25/2021	1	Complete		Incomplete							Incomplete
179	Consent Form				5/28/2021 11:36	Accept	5/28/2021	Humane society	A46915866	5/26/2021	2	Complete		Incomplete	Yes	8/10/2021 UG4H-95SLW7-4FAW					Unverified
179	10 days after adoption																					6/8/2021 18:37	6/8/2021 18:31	Humane society	A46915866	1	0 = Calm	0 = No aggression	0 = No aggression	0 = No aggression	0 = No aggression	0 = No aggression	1	0 = No aggression	1	0 = No aggression	0 = No aggression	0 = No fear	1	0 = No fear	0 = No fear	0 = No fear	0 = No fear	0 = No fear	1	2	Never	Never	Never
179	30 days after adoption
179	3 months after adoption
179	6 months after adoption
180	Consent Form				5/30/2021 17:05	Accept	5/30/2021	GiGis	A47841625	5/30/2021	0	Complete		Incomplete	Yes	8/10/2021 9MRG-Q5YEZU-GHAY					Unverified
180	10 days after adoption																					6/9/2021 21:11	6/9/2021 21:03	GiGis	A47841625	2	1	1	2	0 = No aggression	0 = No aggression	0 = No aggression	2	1	2			1	3	1	0 = No fear	2	0 = No fear	3	1	1	Sometimes	Seldom	Seldom
180	30 days after adoption
180	3 months after adoption
181	Consent Form				5/31/2021 8:42	Accept	5/31/2021	Columbus humane	A46828171	5/29/2021	2	Complete		Incomplete							Incomplete
182	Consent Form				6/4/2021 6:56	Accept	6/4/2021	GiGis	A47849309	6/1/2021	3	Complete		Incomplete	Yes	8/10/2021 CB4W-ZH6XJA-P5AK					Unverified
182	10 days after adoption																					6/11/2021 5:47	6/11/2021 5:38	GiGis	A47849309	4 = Extremely excitable	3	0 = No aggression	0 = No aggression	0 = No aggression	0 = No aggression	0 = No aggression	0 = No aggression	0 = No aggression	0 = No aggression	0 = No aggression	0 = No aggression	0 = No fear	2	2	0 = No fear	0 = No fear	0 = No fear	0 = No fear	0 = No fear	0 = No fear	Never	Seldom	Never
182	30 days after adoption
182	3 months after adoption
182	6 months after adoption
183	Consent Form				6/6/2021 19:47	Accept	6/6/2021	GiGi's	A46811068	3/16/2021	82	Complete		Unverified							Incomplete
184	Consent Form				6/7/2021 15:37	Accept	6/7/2021	Columbus Humane	A47719598	5/10/2021	28	Complete		Unverified							Incomplete
185	Consent Form				6/13/2021 22:09	Accept	6/13/2021	Hilliard humane society	A46580639	3/3/2021	102	Complete		Unverified							Incomplete
186	Consent Form				6/14/2021 16:35	Accept	6/14/2021	Franklin County Dog Shelter	148202	5/22/2021	23	Complete		Unverified							Incomplete
187	Consent Form				6/14/2021 16:35	Accept	6/14/2021	Franklin County Dog Shelter	148202	6/7/2021	7	Complete		Incomplete	Yes	8/10/2021 8JDE-NYEDC3-QSAR					Unverified
187	10 days after adoption																					6/17/2021 15:06	6/17/2021 14:59	Franklin County Dog Shelter	148202	3	1	2	3	0 = No aggression	1	0 = No aggression	3	1	3	1	2	0 = No fear	1	0 = No fear	2	1	1	1	1	1	Sometimes	Always	Always
187	30 days after adoption
187	3 months after adoption
187	6 months after adoption
188	Consent Form				6/26/2021 12:02	Accept	6/26/2021	Columbus Humane	M62043272	5/26/2021	31	Complete	6/26/2021 12:02	Complete							Incomplete
189	Consent Form				6/29/2021 10:37	Accept	6/29/2021	CHA Animal Shelter	9.85E+14	6/28/2021	1	Complete		Incomplete							Incomplete
190	Consent Form				7/11/2021 9:21	Accept	7/11/2021	CHA shelter	A47686158	7/10/2021	1	Complete		Incomplete	Yes	8/10/2021 RQT3-T8QZXT-CHA7					Unverified
190	10 days after adoption																					7/26/2021 14:36	7/26/2021 14:28	CHA shelter	A47686158	3	4 = Extremely excitable	0 = No aggression	1	0 = No aggression	2	1	1	3	1			0 = No fear	2	1	2	1	3	1			Usually	Usually	Seldom
190	30 days after adoption
190	3 months after adoption
191	Consent Form				7/25/2021 17:36	Accept	7/25/2021	CHA Animal Shelter	9.81E+14	7/24/2021	1	Complete		Incomplete							Incomplete
191	3 months after adoption
[truncated: 503 more columns]
