# Supplementary material for: Shelter dog behavior after adoption: Using the C-BARQ to track dog behavior changes through the first six months after adoption
Source: PLoS One. 2023 Aug 16;18(8):e0289356. doi: 10.1371/journal.pone.0289356 (PMC10431636; doi:10.1371/journal.pone.0289356)
Supplement: S5 File — (XLSX) [file pone.0289356.s005.xlsx]

## Sheet: Sheet1
Shelter	Animal_ID	firstdog	Sex	Age	Weight	Source	Days in shelter	Breed	Behavior Meds	Antibiotics	GI meds	Returned
1	199593	1	F	2.5	32.6	OS	16	mix	1	0	0	0
1	147040	0	M	1.75	56	stray	11	Pit Bull	0	1	0	0
1	147336	1	M	6	59.4	OS	5	mix	1	0	0	0
1	146990	0	M	3	50.2	stray	21	boxer	1	0	0	0
1	147239	1	M	3	55	stray	6	Pit Bull	0	1	0	0
1	147073	0	M	5	69	stray	17	Pit Bull	0	0	0	0
1	147474	0	M	1.5	30	stray	7	mix	0	0	1	0
1	147420	0	M	2	55	OS	15	mix	0	0	0	0
1	147450	0	F	3	51	stray	13	mix	1	0	0	0
1	145222	1	F	5	26	stray	6	mix	1	0	0	0
1	136712	0	F	9	72	stray	15	Pit Bull	0	0	0	0
1	143159	0	F	1	2	stray	1	Chihuahua	0	0	0	0
1	145171	0	F	7	39	stray	10	mix	0	1	0	0
1	143493	0	M	2	48	stray	4	Pit Bull	0	0	1	1
1	145551	1	M	3	68	stray	7	Pit Bull	0	1	0	0
1	142488		M	2	47	stray	3	mix	1	0	0	1
1	145292	1	M	6	16	stray	18	mix	0	0	0	0
1	134702	1	F	2	42	OS	6	mix	1	0	0	1
1	145879	0	F	2	34	OS	5	mix	0	0	0	0
1	145271	0	M	4	70	OS	25	herding	1	0	0	0
1	145480	1	M	3	44	stray	10	mix	0	0	0	0
1	145994		M	3	52	stray	6	Pit Bull	1	0	0	1
1	145664	0	F	8	51	stray	19	Pit Bull	1	0	0	0
1	146562	0	F	3	16	stray	8	herding	1	0	0	0
1	146672		M	1	8	stray	8	mix	0	0	0	0
1	147023		M	1	29	stray	8	mix	0	0	0	0
1	146890	0	F	3	29	stray	18	herding	0	0	0	0
1	147134	0	F	1	26	stray	5	Labrador	1	0	0	0
1	147100	1	M	1	22	stray	6	mix	0	0	0	0
1	147102	1	M	7	13	stray	6	mix	0	0	0	0
1	147070	1	F	1	40	stray	7	mix	0	0	0	0
1	147135		M	2	63	OS	6	mix	1	0	0	0
1	147088	0	M	1	15	stray	6	mix	0	0	0	0
1	147121	1	M	2	54	stray	5	Pit Bull	0	0	0	0
1	147142	1	F	1	60	stray	7	Labrador	0	0	0	0
1	147353	1	M	2	54	stray	30	Pit Bull	0	0	1	0
1	147123	0	F	2	47	OS	41	Pit Bull	1	0	0	0
1	147689	0	F	1	46	stray	10	Pit Bull	0	1	0	0
1	147644	1	M	1	48	stray	14	mix	1	0	0	0
1	147625	0	M	2	75	stray	7	mix	0	0	0	0
1	147715	0	M	2	74	stray	9	mix	1	1	0	0
1	147705	0	F	1	32	stray	8	mix	0	0	0	0
1	147661	0	F	4	50	stray	12	Pit Bull	0	0	0	0
1	146885	1	M	1	62	stray	5	Pit Bull	1	0	0	1
1	147665	0	M	1	49	stray	9	mix	1	1	0	0
1	147819	0	F	1	33	stray	7	Pit Bull	0	0	0	0
1	147900	0	M	4	64	stray	7	Pit Bull	0	0	0	0
1	147892	0	M	6	13	stray	6	mix	1	1	0	0
1	148115	1	F	2	44	stray	12	Pit Bull	0	0	0	0
1	146755	0	F	5	47	OS	16	Pit Bull	1	0	0	1
1	148001	0	M	10	50	stray	17	Pit Bull	1	1	0	0
1	148219	1	F	5	47	stray	14	mix	1	0	0	0
1	148685	0	F	3	43	stray	8	Pit Bull	1	0	0	0
1	147467	0	M	3	78	stray	24	Pit Bull	1	1	0	0
1	148489	0	F	2	60	stray	27	Pit Bull	1	0	0	0
1	149078	0	M	1	48	OS	9	Pit Bull	1	1	0	0
1	149528	0	F	1	32	stray	5	Standard Poodle	0	0	0	0
1	150230		F	2	5	stray	6	mix	1	0	0	0
1	148202	0	F		55	stray	77	mix	1	1	0	0
2	A46660160	0	M	2.25	48	C	13	Pit Bull	0	0	0	0
2	A46184491	1	F	8	47	C	103	Pit Bull	0	0	0	0
2	A46627194	0	M	0.9	41	T	41	mix	0	0	0	0
2	A46878152	1	M	10	25	OS	16	Mini poodle	0	0	0	0
2	A47680861	0	F	6	22	OS	2	Mini poodle	0	0	0	0
3	A46507779	0	F	0.17	3.9	T	36	mix	0	0	0	0
3	A46507761	1	F	5	56	T	39	mix	0	0	0	0
3	A46902943	0	F	0.17	15.7	T	5	mix	0	0	0	0
3	A46625274	0	M	5.17	70	T	17	mix	0	0	0	1
3	A47001726	1	F	1.17	41	T	5	herding	0	0	0	0
3	A47001789	0	F	4.17	33.5	T	7	mix	0	0	0	0
3	A46818082	0	F	2.17	74	T	41	Labrador	1	0	0	0
3	A46962924	1	M	4	22.6	T	22.6	mix	0	0	0	0
3	A46908170	1	F	1	43.5	T	49	mix	1	0	0	0
3	A46908160	1	F	1.17	42.5	T	52	mix	0	0	0	0
3	A47647568	1	F	4	36.5	T	28	mix	0	0	0	0
3	A47678847	1	F	3	16.5	T	5	mix	1	0	0	0
3	A47731439	0	F	0.5	31	T	6	Smooth Collie	0	0	0	0
3	A47723221	0	M	0.17	9.25	T	3	mix	0	0	0	0
3	A47783654	0	M	1	46	T	3	mix	0	0	0	0
3	A47731363	0	M	0.42	37.5	T	5	mix	0	0	0	0
3	A47841625	0	F	1	27	T	7	mix	0	0	0	0
3	A47849309	0	M	7	14.8	T	6	mix	1	0	0	0
3	A46944278	0	F	0.17	11.3	T	9	mix	0	1	0	0
4	A46589439	1	M	2				mix
4	A46697092	1	F	3				mix
4	A47022709	1	F	2	36.5	T		mix
4	A46931056	1	M	4	55			mix	1	0	1	0
4	A47697223	0	F	1.75				mix
4	A47686158	1	M	4.75	64.6	T		mix	1	1	0	0
5	A47690287	0	M	3	49.7	T	10	herding	0	1	0	0
5	A46368270	0	F	1.5	6.6	C	43	Chihuahua	0	0	0	0
5	A46658266	0	F	5	45.1	C	13	mix	0	1	0	0
5	A46584502	0	F	9	39.6	T	20	mix	0	1	0	0
5	A46658398	0	F	2	37	OS	11	Pit Bull	0	0	0	0
5	A46826843	1	F	3	40.9	T	12	Pit Bull	0	0	0	0
5	A46828536	1	F	3	32.1	T	8	mix	0	0	0	0
5	A46828551	0	M	2	62.5	T	12	mix	0	0	0	0
5	A46914097	1	F	1.25	20	T	3	Pit Bull	0	0	0	0
5	A47640388	0	M	3.75	66.4	T	9	mix	0	0	0	0
5	A47008851	0	M	1.75	60.3	T	11	Labrador	0	0	0	0
5	A46915865	1	F	6.75	57.2	OS	19	Pit Bull	0	0	0	0

## Sheet: Sheet1 (2)
Shelter	Animal_ID	firstdog	Sex	Age	Weight	Source	Days in shelter	Breed	Behavior Meds	Antibiotics	GI meds	Returned
1	199593	1	F	2.5	32.6	OS	16	mix	1	0	0	0
1	147040	0	M	1.75	56	stray	11	Pit Bull	0	1	0	0
1	147336	1	M	6	59.4	OS	5	mix	1	0	0	0
1	146990	0	M	3	50.2	stray	21	boxer	1	0	0	0
1	147239	1	M	3	55	stray	6	Pit Bull	0	1	0	0
1	147073	0	M	5	69	stray	17	Pit Bull	0	0	0	0
1	147474	0	M	1.5	30	stray	7	mix	0	0	1	0
1	147420	0	M	2	55	OS	15	mix	0	0	0	0
1	147450	0	F	3	51	stray	13	mix	1	0	0	0
1	145222	1	F	5	26	stray	6	mix	1	0	0	0
1	136712	0	F	9	72	stray	15	Pit Bull	0	0	0	0
1	143159	0	F	1	2	stray	1	Chihuahua	0	0	0	0
1	145171	0	F	7	39	stray	10	mix	0	1	0	0
1	143493	0	M	2	48	stray	4	Pit Bull	0	0	1	1
1	145551	1	M	3	68	stray	7	Pit Bull	0	1	0	0
1	145292	1	M	6	16	stray	18	mix	0	0	0	0
1	134702	1	F	2	42	OS	6	mix	1	0	0	1
1	145879	0	F	2	34	OS	5	mix	0	0	0	0
1	145271	0	M	4	70	OS	25	herding	1	0	0	0
1	145480	1	M	3	44	stray	10	mix	0	0	0	0
1	145994		M	3	52	stray	6	Pit Bull	1	0	0	1
1	145664	0	F	8	51	stray	19	Pit Bull	1	0	0	0
1	146562	0	F	3	16	stray	8	herding	1	0	0	0
1	147023		M	1	29	stray	8	mix	0	0	0	0
1	146890	0	F	3	29	stray	18	herding	0	0	0	0
1	147134	0	F	1	26	stray	5	Labrador	1	0	0	0
1	147100	1	M	1	22	stray	6	mix	0	0	0	0
1	147102	1	M	7	13	stray	6	mix	0	0	0	0
1	147070	1	F	1	40	stray	7	mix	0	0	0	0
1	147088	0	M	1	15	stray	6	mix	0	0	0	0
1	147121	1	M	2	54	stray	5	Pit Bull	0	0	0	0
1	147142	1	F	1	60	stray	7	Labrador	0	0	0	0
1	147353	1	M	2	54	stray	30	Pit Bull	0	0	1	0
1	147123	0	F	2	47	OS	41	Pit Bull	1	0	0	0
1	147689	0	F	1	46	stray	10	Pit Bull	0	1	0	0
1	147644	1	M	1	48	stray	14	mix	1	0	0	0
1	147625	0	M	2	75	stray	7	mix	0	0	0	0
1	147715	0	M	2	74	stray	9	mix	1	1	0	0
1	147705	0	F	1	32	stray	8	mix	0	0	0	0
1	147661	0	F	4	50	stray	12	Pit Bull	0	0	0	0
1	146885	1	M	1	62	stray	5	Pit Bull	1	0	0	1
1	147665	0	M	1	49	stray	9	mix	1	1	0	0
1	147819	0	F	1	33	stray	7	Pit Bull	0	0	0	0
1	147900	0	M	4	64	stray	7	Pit Bull	0	0	0	0
1	147892	0	M	6	13	stray	6	mix	1	1	0	0
1	148115	1	F	2	44	stray	12	Pit Bull	0	0	0	0
1	146755	0	F	5	47	OS	16	Pit Bull	1	0	0	1
1	148001	0	M	10	50	stray	17	Pit Bull	1	1	0	0
1	148219	1	F	5	47	stray	14	mix	1	0	0	0
1	148685	0	F	3	43	stray	8	Pit Bull	1	0	0	0
1	147467	0	M	3	78	stray	24	Pit Bull	1	1	0	0
1	148489	0	F	2	60	stray	27	Pit Bull	1	0	0	0
1	149078	0	M	1	48	OS	9	Pit Bull	1	1	0	0
1	149528	0	F	1	32	stray	5	Standard Poodle	0	0	0	0
1	148202	0	F		55	stray	77	mix	1	1	0	0
2	A46660160	0	M	2.25	48	C	13	Pit Bull	0	0	0	0
2	A46184491	1	F	8	47	C	103	Pit Bull	0	0	0	0
2	A46627194	0	M	0.9	41	T	41	mix	0	0	0	0
2	A46878152	1	M	10	25	OS	16	Mini poodle	0	0	0	0
2	A47680861	0	F	6	22	OS	2	Mini poodle	0	0	0	0
3	A46507779	0	F	0.17	3.9	T	36	mix	0	0	0	0
3	A46507761	1	F	5	56	T	39	mix	0	0	0	0
3	A46902943	0	F	0.17	15.7	T	5	mix	0	0	0	0
3	A46625274	0	M	5.17	70	T	17	mix	0	0	0	1
3	A47001726	1	F	1.17	41	T	5	herding	0	0	0	0
3	A47001789	0	F	4.17	33.5	T	7	mix	0	0	0	0
3	A46818082	0	F	2.17	74	T	41	Labrador	1	0	0	0
3	A46962924	1	M	4	22.6	T	22.6	mix	0	0	0	0
3	A46908170	1	F	1	43.5	T	49	mix	1	0	0	0
3	A46908160	1	F	1.17	42.5	T	52	mix	0	0	0	0
3	A47647568	1	F	4	36.5	T	28	mix	0	0	0	0
3	A47678847	1	F	3	16.5	T	5	mix	1	0	0	0
3	A47731439	0	F	0.5	31	T	6	Smooth Collie	0	0	0	0
3	A47723221	0	M	0.17	9.25	T	3	mix	0	0	0	0
3	A47783654	0	M	1	46	T	3	mix	0	0	0	0
3	A47731363	0	M	0.42	37.5	T	5	mix	0	0	0	0
3	A47841625	0	F	1	27	T	7	mix	0	0	0	0
3	A47849309	0	M	7	14.8	T	6	mix	1	0	0	0
3	A46944278	0	F	0.17	11.3	T	9	mix	0	1	0	0
4	A46589439	1	M	2				mix
4	A46697092	1	F	3				mix
4	A47022709	1	F	2	36.5	T		mix
4	A46931056	1	M	4	55			mix	1	0	1	0
4	A47697223	0	F	1.75				mix
4	A47686158	1	M	4.75	64.6	T		mix	1	1	0	0
5	A47690287	0	M	3	49.7	T	10	herding	0	1	0	0
5	A46368270	0	F	1.5	6.6	C	43	Chihuahua	0	0	0	0
5	A46658266	0	F	5	45.1	C	13	mix	0	1	0	0
5	A46584502	0	F	9	39.6	T	20	mix	0	1	0	0
5	A46658398	0	F	2	37	OS	11	Pit Bull	0	0	0	0
5	A46826843	1	F	3	40.9	T	12	Pit Bull	0	0	0	0
5	A46828536	1	F	3	32.1	T	8	mix	0	0	0	0
5	A46828551	0	M	2	62.5	T	12	mix	0	0	0	0
5	A46914097	1	F	1.25	20	T	3	Pit Bull	0	0	0	0
5	A47640388	0	M	3.75	66.4	T	9	mix	0	0	0	0
5	A47008851	0	M	1.75	60.3	T	11	Labrador	0	0	0	0
5	A46915865	1	F	6.75	57.2	OS	19	Pit Bull	0	0	0	0
			52			10
			52
						13
						30
	0.571429					46
						4

## Sheet: Sheet1 (3)
Shelter	Animal_ID	firstdog	Sex	Age	Weight	Source	Days in shelter	Breed	Behavior Meds	Antibiotics	GI meds	Returned
1	199593	1	F	2.5	32.6	OS	16	mix	1	0	0	0
1	147040	0	M	1.75	56	stray	11	Pit Bull	0	1	0	0
1	147336	1	M	6	59.4	OS	5	mix	1	0	0	0
1	146990	0	M	3	50.2	stray	21	boxer	1	0	0	0
1	147239	1	M	3	55	stray	6	Pit Bull	0	1	0	0
1	147073	0	M	5	69	stray	17	Pit Bull	0	0	0	0
1	147474	0	M	1.5	30	stray	7	mix	0	0	1	0
1	147420	0	M	2	55	OS	15	mix	0	0	0	0
1	147450	0	F	3	51	stray	13	mix	1	0	0	0
1	145222	1	F	5	26	stray	6	mix	1	0	0	0
1	136712	0	F	9	72	stray	15	Pit Bull	0	0	0	0
1	143159	0	F	1	2	stray	1	Chihuahua	0	0	0	0
1	145171	0	F	7	39	stray	10	mix	0	1	0	0
1	143493	0	M	2	48	stray	4	Pit Bull	0	0	1	1
1	145551	1	M	3	68	stray	7	Pit Bull	0	1	0	0
1	142488		M	2	47	stray	3	mix	1	0	0	1
1	145292	1	M	6	16	stray	18	mix	0	0	0	0
1	134702	1	F	2	42	OS	6	mix	1	0	0	1
1	145879	0	F	2	34	OS	5	mix	0	0	0	0
1	145271	0	M	4	70	OS	25	herding	1	0	0	0
1	145480	1	M	3	44	stray	10	mix	0	0	0	0
1	145994		M	3	52	stray	6	Pit Bull	1	0	0	1
1	145664	0	F	8	51	stray	19	Pit Bull	1	0	0	0
1	146562	0	F	3	16	stray	8	herding	1	0	0	0
1	146672		M	1	8	stray	8	mix	0	0	0	0
1	147023		M	1	29	stray	8	mix	0	0	0	0
1	146890	0	F	3	29	stray	18	herding	0	0	0	0
1	147134	0	F	1	26	stray	5	Labrador	1	0	0	0
1	147100	1	M	1	22	stray	6	mix	0	0	0	0
1	147102	1	M	7	13	stray	6	mix	0	0	0	0
1	147070	1	F	1	40	stray	7	mix	0	0	0	0
1	147135		M	2	63	OS	6	mix	1	0	0	0
1	147088	0	M	1	15	stray	6	mix	0	0	0	0
1	147121	1	M	2	54	stray	5	Pit Bull	0	0	0	0
1	147142	1	F	1	60	stray	7	Labrador	0	0	0	0
1	147353	1	M	2	54	stray	30	Pit Bull	0	0	1	0
1	147123	0	F	2	47	OS	41	Pit Bull	1	0	0	0
1	147689	0	F	1	46	stray	10	Pit Bull	0	1	0	0
1	147644	1	M	1	48	stray	14	mix	1	0	0	0
1	147625	0	M	2	75	stray	7	mix	0	0	0	0
1	147715	0	M	2	74	stray	9	mix	1	1	0	0
1	147705	0	F	1	32	stray	8	mix	0	0	0	0
1	147661	0	F	4	50	stray	12	Pit Bull	0	0	0	0
1	146885	1	M	1	62	stray	5	Pit Bull	1	0	0	1
1	147665	0	M	1	49	stray	9	mix	1	1	0	0
1	147819	0	F	1	33	stray	7	Pit Bull	0	0	0	0
1	147900	0	M	4	64	stray	7	Pit Bull	0	0	0	0
1	147892	0	M	6	13	stray	6	mix	1	1	0	0
1	148115	1	F	2	44	stray	12	Pit Bull	0	0	0	0
1	146755	0	F	5	47	OS	16	Pit Bull	1	0	0	1
1	148001	0	M	10	50	stray	17	Pit Bull	1	1	0	0
1	148219	1	F	5	47	stray	14	mix	1	0	0	0
1	148685	0	F	3	43	stray	8	Pit Bull	1	0	0	0
1	147467	0	M	3	78	stray	24	Pit Bull	1	1	0	0
1	148489	0	F	2	60	stray	27	Pit Bull	1	0	0	0
1	149078	0	M	1	48	OS	9	Pit Bull	1	1	0	0
1	149528	0	F	1	32	stray	5	Standard Poodle	0	0	0	0
1	150230		F	2	5	stray	6	mix	1	0	0	0
1	148202	0	F		55	stray	77	mix	1	1	0	0
2	A46660160	0	M	2.25	48	C	13	Pit Bull	0	0	0	0
2	A46184491	1	F	8	47	C	103	Pit Bull	0	0	0	0
2	A46627194	0	M	0.9	41	T	41	mix	0	0	0	0
2	A46878152	1	M	10	25	OS	16	Mini poodle	0	0	0	0
2	A47680861	0	F	6	22	OS	2	Mini poodle	0	0	0	0
3	A46507779	0	F	0.17	3.9	T	36	mix	0	0	0	0
3	A46507761	1	F	5	56	T	39	mix	0	0	0	0
3	A46902943	0	F	0.17	15.7	T	5	mix	0	0	0	0
3	A46625274	0	M	5.17	70	T	17	mix	0	0	0	1
3	A47001726	1	F	1.17	41	T	5	herding	0	0	0	0
3	A47001789	0	F	4.17	33.5	T	7	mix	0	0	0	0
3	A46818082	0	F	2.17	74	T	41	Labrador	1	0	0	0
3	A46962924	1	M	4	22.6	T	22.6	mix	0	0	0	0
3	A46908170	1	F	1	43.5	T	49	mix	1	0	0	0
3	A46908160	1	F	1.17	42.5	T	52	mix	0	0	0	0
3	A47647568	1	F	4	36.5	T	28	mix	0	0	0	0
3	A47678847	1	F	3	16.5	T	5	mix	1	0	0	0
3	A47731439	0	F	0.5	31	T	6	Smooth Collie	0	0	0	0
3	A47723221	0	M	0.17	9.25	T	3	mix	0	0	0	0
3	A47783654	0	M	1	46	T	3	mix	0	0	0	0
3	A47731363	0	M	0.42	37.5	T	5	mix	0	0	0	0
3	A47841625	0	F	1	27	T	7	mix	0	0	0	0
3	A47849309	0	M	7	14.8	T	6	mix	1	0	0	0
3	A46944278	0	F	0.17	11.3	T	9	mix	0	1	0	0
4	A47022709	1	F	2	36.5	T		mix
4	A46931056	1	M	4	55			mix	1	0	1	0
4	A47697223	0	F	1.75				mix
4	A47686158	1	M	4.75	64.6	T		mix	1	1	0	0
5	A47690287	0	M	3	49.7	T	10	herding	0	1	0	0
5	A46368270	0	F	1.5	6.6	C	43	Chihuahua	0	0	0	0
5	A46658266	0	F	5	45.1	C	13	mix	0	1	0	0
5	A46584502	0	F	9	39.6	T	20	mix	0	1	0	0
5	A46658398	0	F	2	37	OS	11	Pit Bull	0	0	0	0
5	A46826843	1	F	3	40.9	T	12	Pit Bull	0	0	0	0
5	A46828536	1	F	3	32.1	T	8	mix	0	0	0	0
5	A46828551	0	M	2	62.5	T	12	mix	0	0	0	0
5	A46914097	1	F	1.25	20	T	3	Pit Bull	0	0	0	0
5	A47640388	0	M	3.75	66.4	T	9	mix	0	0	0	0
5	A47008851	0	M	1.75	60.3	T	11	Labrador	0	0	0	0
5	A46915865	1	F	6.75	57.2	OS	19	Pit Bull	0	0	0	0
